# Supplementary material for: Early Eocene deep-sea benthic foraminiferal faunas: Recovery from the Paleocene Eocene Thermal Maximum extinction in a greenhouse world
Source: PLoS One. 2018 Feb 23;13(2):e0193167. doi: 10.1371/journal.pone.0193167 (PMC5825042; doi:10.1371/journal.pone.0193167)
Supplement: S1 Table — (XLSX) [file pone.0193167.s003.xlsx]

## Sheet: 1051
Site	H	Core	Sec	Top	Bottom	Depth (mbsf_top)	Abyssamina poagi	Alabamina creta	Alabamina wilcoxensis	Angulogerina muralis	Anomalinoides acutus	Anomalinoides spp.	Aragonia aragonensis	Arenobulimina sp.	Bolivina sp.	Bolivinoides decoratus	Bolivinoides sp.	Bulimina callahani	Bulimina elongata	Bulimina farafraensis	Bulimina jarvisi	Bulimina kugleri	Bulimina macilenta	Bulimina midwayensis	Bulimina prolixa	Bulimina semicostata	Bulimina simplex	Bulimina sp. 1	Bulimina spp.	Bulimina trinitatensis	Bulimina tuxpamensis	Bulimina velascoensis	Bulimina virginiana	Buliminella beaumonti	Cibicidoides eocaenus perlucidus	Cibicidoides eocaenus tuxpamensis	Cibicidoides laurisae	Cibicidoides micrus	Cibicidoides pseudoperlucidus	Cibicidoides sp.	Cibicidoides spp.	Clinapertina inflata	Clinapertina spp.	Coryphostoma sp. / Bolivina sp.	Fissurina sp.	Fursenkoina sp.	Globocassidulina subglobosa	Gyroidinoides depressus	Gyroidinoides planulatus
1051	A	48	1	37	39	447.87	1	1	1	2			3			4		1		1	5			1		2	6	2	3	3	4		36						1			3		2			2		2
1051	A	48	2	75	77	449.75	1	1			1	1	6	2	1	6		2		1	6	3					2	2	8	10	7		50		1	2	1			1			1				7	4
1051	A	48	2	135	137	450.35			1		1	1	4		1	3		4			3		1					6	2	2	7		34			3						5					5
1051	A	48	3	85	87	451.35	1					1	14		1			1			4				1			1	1	2	4		36			2		1									3	1
1051	A	48	4	28	30	452.28		3							3	3			1		2			2		3	2	3	3		2	2	47		3	1						1					1
1051	A	48	4	67	69	452.67	6							1		1					1					1		4	4	3	2		1	1								4					2
1051	A	48	4	107	109	453.07	1	1					1	1		1		2			4					1	5	4	2	2	10	2	50	1								1					15	1	2
1051	A	48	6	55	57	455.55		4							1		1		1						6	1	5	1	2	1	2		74		1	1					1				1	1	3	1
					Specimens by species		10	10	2	2	2	3	28	4	7	18	1	10	2	2	25	3	1	3	7	8	20	23	25	23	38	4	328	2	5	9	1	1	1	1	1	14	1	2	1	1	38	7	4
					% of the species		1.0352	1.0352	0.207039	0.207039	0.207039	0.310559	2.89855	0.414079	0.724638	1.86335	0.10352	1.0352	0.207039	0.207039	2.58799	0.310559	0.10352	0.310559	0.724638	0.828157	2.07039	2.38095	2.58799	2.38095	3.93375	0.414079	33.9545	0.207039	0.517598	0.931677	0.10352	0.10352	0.10352	0.10352	0.10352	1.44928	0.10352	0.207039	0.10352	0.10352	3.93375	0.724638	0.414079
[truncated: 38 more columns]

## Sheet: 1258
Site	Core	Sec	Top	Bottom	Abyssamina poagi	Alabamina creta	Allomorphina velascoensis	Anomalinoides ammonoides/spissiformis	Aragonia aragonensis	Arenobulimina sp.	Astacolus sp.	Bolivina sp.	Bolivinoides decoratus	Bulimina callahani	Bulimina farafraensis	Bulimina kugleri	Bulimina prolixa	Bulimina semicostata	Bulimina simplex	Bulimina sp. 1	Bulimina spp.	Bulimina trinitatensis	Bulimina tuxpamensis	Buliminella beaumonti	Cibicidoides eocaenus perlucidus	Cibicidoides eocaenus tuxpamensis	Cibicidoides laurisae	Clavulinoides sp.	Clinapertina inflata	Ellipsoglandulina sp.	Ellipsopolymorphina sp.	Glandulonodosaria ambigua	Globocassidulina subglobosa	Gyroidinoides beisseli	Gyroidinoides depressus	Gyroidinoides girardanus	Gyroidinoides planulatus	Gyroidinoides sp. 1	Gyroidinoides spp.	Heronallenia lingulata	Hyperammina sp.	Laevidentalina sp.	Lenticulina sp.	Nodosarella sp. 1	Nodosarella sp. 2	Nonion havanense	Nonionella cretacea	Nonionella robusta	Nuttallides truempyi
1258	14	1	85	87				6	4		1	1		3		1		2	1	7		1		5		1	1		1	3			4		1		4	1	2	2	1		1			5			9
1258	14	2	76	78		1			2				3	2						1		2		1									2		2		1					1				3	1	1	3
1258	14	2	133	135		1		1	4				1				1			2			1		1		1		2				2		1				1				1	1		1		1	11
1258	14	3	104	106		2		3	3				1	1		1		1	3	2	1	2	6	2		2			2	1			9		3					1	1	1	1			3			18
1258	14	4	14	16				1	2				1			1				20	1	2	2	6					10			1			1				1	2		4	2			1	2		10
1258	14	4	44	46				2	4	1					1				1		1	6	4	1					3		1		4				1		2			1	1		1				15
1258	14	4	84	86			1	3												7		1	1										4							1		1	1					1	8
1258	14	5	44	46					2				1	1	1					2		2	3						1				3	1		1	1			1		2	1						4
1258	14	CC	5	7	1		1	1	1					2					2	1	1	4	2					1					1		2				1	1		1	1			1			6
		Specimens by species			1	4	2	17	22	1	1	1	7	9	2	3	1	3	7	42	4	20	19	15	1	3	2	1	19	4	1	1	29	1	10	1	7	1	7	8	2	11	9	1	1	14	3	3	84
		% of the species			0.156986	0.627943	0.313972	2.66876	3.45369	0.156986	0.156986	0.156986	1.0989	1.41287	0.313972	0.470958	0.156986	0.470958	1.0989	6.59341	0.627943	3.13972	2.98273	2.35479	0.156986	0.470958	0.313972	0.156986	2.98273	0.627943	0.156986	0.156986	4.55259	0.156986	1.56986	0.156986	1.0989	0.156986	1.0989	1.25589	0.313972	1.72684	1.41287	0.156986	0.156986	2.1978	0.470958	0.470958	13.1868
[truncated: 30 more columns]

## Sheet: Repository #
Repository: Natural Science Museum of the University of Zaragoza (Museo de Ciencias Naturales de la Universidad de Zaragoza)*
Geographic location: Zaragoza, Spain
Repository number	IODP Sample code
Zaragoza Museum ID	Site	Hole	Core	Section	Top (cm)	Bottom (cm)	Location	Specie	Age
MPZ-2018/2	1051	A	48	2	135	137	Blake Nose, Atlantic Ocean	Bulimina tuxpamensis	Ypresian (Eocene)
MPZ-2018/3	1051	A	48	1	37	39	Blake Nose, Atlantic Ocean	Bulimina semicostata	Ypresian (Eocene)
MPZ-2018/4	1051	A	48	2	75	77	Blake Nose, Atlantic Ocean	Bulimina virginiana	Ypresian (Eocene)
MPZ-2018/5	1051	A	48	1	37	39	Blake Nose, Atlantic Ocean	Hanzawaia mantaensis	Ypresian (Eocene)
MPZ-2018/6	1051	A	48	2	75	77	Blake Nose, Atlantic Ocean	Hanzawaia mantaensis	Ypresian (Eocene)
MPZ-2018/7	1051	A	48	2	75	77	Blake Nose, Atlantic Ocean	Hanzawaia mantaensis	Ypresian (Eocene)
MPZ-2018/8	1258	B	14	4	44	46	Demerara Rise, Atlantic Ocean	Pleurostomella sp. 2	Ypresian (Eocene)
MPZ-2018/9	1258	B	14	4	14	16	Demerara Rise, Atlantic Ocean	Pleurostomella acuta	Ypresian (Eocene)
MPZ-2018/10	1258	B	14	4	44	46	Demerara Rise, Atlantic Ocean	Seabrookia rugosa	Ypresian (Eocene)
MPZ-2018/11	1258	B	14	4	14	16	Demerara Rise, Atlantic Ocean	Tappanina selmensis	Ypresian (Eocene)
MPZ-2018/12	1258	B	14	4	14	16	Demerara Rise, Atlantic Ocean	Bulimina sp. 1	Ypresian (Eocene)
MPZ-2018/13	1258	B	14	4	14	16	Demerara Rise, Atlantic Ocean	Bulimina sp. 1	Ypresian (Eocene)
MPZ-2018/14	1258	B	14	CC	5	7	Demerara Rise, Atlantic Ocean	Siphogenerinoides brevispinosa	Ypresian (Eocene)
MPZ-2018/15	1258	B	14	2	76	78	Demerara Rise, Atlantic Ocean	Buliminella beaumonti	Ypresian (Eocene)
MPZ-2018/16	1258	B	14	3	104	106	Demerara Rise, Atlantic Ocean	Ellipsoglandulina sp.	Ypresian (Eocene)
*Note: The Natural Science Museum of the University of Zaragoza (Canudo, 2018) only assigns ID numbers to those specimens that are figured in a published paper.
Reference: Canudo, J.I. 2018. The collection of type fossils of the Natural Science Museum of the University of Zaragoza (Spain). Geoheritage, 305, in press, doi: 10.1007/s12371-017-0228-1
