# Supplementary material for: Early Eocene deep-sea benthic foraminiferal faunas: Recovery from the Paleocene Eocene Thermal Maximum extinction in a greenhouse world
Source: PLoS One. 2018 Feb 23;13(2):e0193167. doi: 10.1371/journal.pone.0193167 (PMC5825042; doi:10.1371/journal.pone.0193167)
Supplement: S2 Table — (XLSX) [file pone.0193167.s004.xlsx]

## Sheet: PETM
Site 1262	Sample	mbsf	rmcd May 2011	number specimens	number species	number species (100, rarefied)	sum excel	Abyssamina incisa	Abyssamina poagi	Abyssamina quadrata	Alabamina creta	Alabaminella weddellensis	Ammodiscus cretacea	Allomorphona sp.	Anomalinoides cf. acutus	Anomalinoides danica	Anomalinoides rubiginosus	Anomalinoides semicribratus	Anomalinoides spissiformis	Anomalinoides sp. cf. acutus (small)	Aragonia aragonensis	Aragonia velascoensis	Bathysiphon sp.	Bigenerina nodosaria	Bolivinoides cf. decoratus	Bolivinoides decoratus	Bolivinoides delicatulus	Bolivinoides laevigatus	Bolivinoides huneri	Bulimina kugleri	Bulimina midwayensis	Bulimina semicostata	Bulimina simplex	Bulimina thanetensis	Bulimina trinitatensis	Bulimina tuxpamensis	Bulimina velascoensis	Buliminella beaumonti	Quadratobuliminella pyramidalis	Cibicidoides dayi	Cibicidoides eocaenus	Cibicidoides grimsdalei	Cibicidoides havanensis	Cibicidoides hyphalus	Cibicidoides proprius	Cibicidoides laurisae	Cibicidoides mundulus group	Cibicidoides pseudoperlucidus group	Cibicidoides velascoensis
	1262A-12H-CC	114.06	130.67	417	45	23	417	1		15									14		1				1					30			4														8
	1262B-14H-CC	124.34	136.23	312	43	30	312	1		17				1					4						15					16			3		2												5
	1262B-15H-1,30-31		137.02	256	28	24	256	7		10									3		9				14					36			2
	1262B-15H-1,33-35	124.73	137.05	508	44	28	508	9		38									17		19				11					43			4
	1262A-13-4,140-141	119.9	138.01	321	32	22	321	4		29									29		4				2					31			6	1	5
	1262A-13H-5, 46-47	120.46	138.57	209	30	23	209	5		8									10						8					22			2		1
	1262A-13H-5, 94-95	120.94	139.05	242	29	24	242			10									16						12					15			2
	1262B-15H-3,0-1		139.33	315	30	22	315			18									11		11				13					15			1
	1262A-13H-5, 138-139	121.38	139.49	313	31	24	313	1	1	23									13		8				16					34																	2
	1262A, 13H-6, 4-5	121.54	139.65	289	25	21	289			31									10		3				17					26			5
	1262A-13H-6, 19-20	121.69	139.8	331	29	21	331			44									15		5				6					17			2														1
	1262A, 13H-6,30-31	121.8	139.91	34	16	16	34			6									2											1			1		1
	1262A-13H-6, 43-44	121.93	140.04	0			0
	1262B-15H-3,72-73		140.15	9	5		9			1			1																															1
	1262B-15H-3,74-75		140.16	342	67	47	342	7		5	4		1		2		4		9			28	2											4			2							3				5
	1262A-13H-6, 57-58	122.07	140.18	219	49	38	219	4		15		3					1		11			5	1								2			11														1
	1262B-15-3,100-101		140.42	333	59	41	333	4		8					1				13			13			1						1			22			2	6			2			6				5
	1262B-15H-3,112-113		140.54	332	64	46	332	4		3									13			9									1			26			3		2		6			7		1
	1262A-13H-6, 95-96	122.45	140.56	270	66	47	273	1		5		2							13			2			1		1			3				22			1	1			1			3				5	1
	1262B-15H-3,148-149	128.58	140.9	352	59	39	353			11						1			11			5	2		1					11				25					1		2			2			1	1
	1262A-13H-CC	123.97	142.08	327	78	50	327			9			1			3			6			2	2		1					5				3										8				4
	n=21 (20 with specimens)			5731			5735	48	1	306	4	5	3	1	3	4	5	0	220	0	60	64	7	0	119	0	1	0	0	305	4	0	32	114	9	0	8	7	3	0	11	0	0	30	0	1	17	21	1
				286.55
Site 1263
	1263D-2H-CC	282.58	330.31	322	42	33	322			7									6		9				6					19			21		12												4
	1263A-32H-CC	281.61	330.69	324	50	34	324			3				1					4		22				2					17			19		10												18
	1263C-13H-CC	282.93	330.91	310	48	33	310			2									8		42				2					12			14		10											1	13
	1263C-14H-1,13-14	282.55	332.46	414	60	42	414			34					2				2		16				2					35			16		11			5								1	10
	1263C-14H-1,28-29	282.7	332.61	355	49	37	355	4		10									2		19				4					10			24		11											1	11
	1263C-14H-1,40-41	282.82	332.73	319	38	32	319	2		5									1		14									12			39		14												6
	1263C-14H-1,52-53	282.94	332.85	382	46	32	382			9									3		18				3					13			77		14	1							1			1	10
	1263C-14H-1,64-65	283.04	332.95	335	46	33	335	3		7									1		15				2					21			80		15			1									3
	1263C-14H-1,76-77	283.16	333.07	416	43	31	416			13									9		15				7					13			71		21			4								4	7
	1263C-14H-1,88-89	283.28	333.19	321	49	30	321	3		11					1				5		14				1					7			78		21			1								1	4
	1263C-14H-1,97-98	283.37	333.28	324	37	28	324			21									7		18				5					18			71		11											1	6
	1263C-14H-1,109-110	283.49	333.4	341	39	30	341	3		18									8		31				3					33			67		7			1									2
	1263C-14H-1,118-119	283.58	333.49	390	43	27	390	7		15									2		37									41			93		12			3								1	2
	1263C-14H-1,130-131	283.7	333.61	371	47	32	371	8		23									7		26				1					31			60		12			7								1	2
	1263C-14H-1,139-140	283.79	333.7	391	42	30	391			26									3		42				3					36			67		11			3								1
	1263C-14H-1,148-149	283.88	333.79	330	38	28	330			12					2				2		24									44			41		6			1								1
	1263C-14H-2,7-8	283.98	333.89	447	47	32	447			24									11		34				1					40			37		29											5	6
	1263C-14H-2,19-20	284.09	334	397	35	25	397			35									2		49				1					30			45		18											2
	1263C-14H-2,31-32	284.21	334.12	392	41	30	392			36					1				4		43				4					39			33		13											2	2
	1263C-14H-2,40-41	284.31	334.22	148	28	24	148			1									2		13									2			3		20	1										1	1
	1263A-33H-2, 108-109	283.68	334.28	325	35	28	325			40									1		18									19			23		2											3
	1263D-3H-CC,0-2 cm	284.01	334.35	321	46	31	321			14									9		18				2					12			20		8											1	11
	1263A-33H-2, 124-125	283.84	334.44	221	23	19	221			9									1		3									8			20		15											1
	1263B-28X-CC,0-2	283.88	334.46	322	34	25	322			21									1		9				2					19			35		12											2
	1263A-33H-CC, 9-10	283.99	334.59	114	20	19	114			7											1									6			5		2
	1263D-3H-CC, 27-32cm	284.29	334.63	323	34	24	323			16									2		13				3					12			40		21			2									1
	1263C-14H-2, 85-86	284.76	334.67	295	23	20	295			9									1		46				1					14			30	3	4												1
	1263A-33H-CC, 25-30	284.15	334.75	317	20	16	317			19											21									9			19	1	11
	1263A-34X-1, 0-1	284.17	334.77	310	29	20	310			26		1									52				1				5	11			23	2													1
	1263B-28H-CC,38-40	284.26	334.84	238	35	27	238			35				3							10				3					27			7	1	1									1		2	1
	1263C-14H-2,110-111	285	334.91	118	16	15	118			7									2		6				1					13			1
	1263D-4H-1,40-41	284.7	335	324	25	18	324			35		2							1		9									29			4	3	1
	1263D-4H-1,42-43	284.72	335.02	305	28	20	305			58		1									11									34			3	4	3										1	1
	1263D-4H-1,44-46	284.74	335.04	242	28	22	242			36											11								5	22			4	5	2												1
	1263D-4H-1,46-47	284.76	335.06	280	35	28	280			45									3		11								2	31			5	8	2			1
	1263A-34X-1, 11-12	284.21	335.07	107	23	22	107			19											11								3	8			9
	1263D-4H-1,48-49	284.78	335.08	141	22	20	141			19									3		5								3	11			1	6				3									1
	1263D-4H-1,50-51	284.8	335.1	99	26	26	99			2		2							4		8								1	3			2	5	2												1
	1263C-14H-2,129-130	285.91	335.105	26	13		26			2									2		3								2	1			2
	1263D-4H-1,52-53	284.82	335.12	94	22	22	94			7									5		4									3	3		1	6
	1263D-4H-1,54-55	284.84	335.14	220	28	24	220			16		2							1	3	7									13	2		5	4													1
	1263D-4H-1,56-57	284.86	335.16	283	33	26	283			14		2							8	7	19								4	18			6	4													2
	1263D-4H-1,64-65	284.94	335.24	37	17		37			6											2									3					2									1
	1263C-14H-2,144-145	285.34	335.25	11	6		11			1											5									1			1
	1263A-34X-1,27-28	284.37	335.23	3	3		3			1																				1
	1263D-4H-1,66-67	284.96	335.26	25	14		25			3											3									1			1
	1263D-4H-1,68-69	284.98	335.28	0	0		0
	1263A-34X-1, 37-38	284.47	335.33	324	75	54	324			10	1					3			2		3	3			2		4			13	8		1											7			6
	1263C-14H-CC,3-4	285.43	335.34	304	72	54	304			11	1					3			5			1					3			16	1		3	8			3	2						6	1		3	1
	1263C-14H-CC	285.6	335.51	433	98	59	433			20	1					6			16		2				1		2			20	6		4	16	3				3					4	1	3	5
	1263C-15H-CC, 13-15	285.73	335.64	300	71	53	300			4	1					5	3		7		5	7					1			2	2		5	2	1		9	4						7		1	11		1
	1263A-34X-1, 77-78	284.87	335.73	313	76	54	313			8				1		6			11		4	4					4			12	2		4	4			5		3					4			4	8	1
	1263A-34X-1, 124-125	285.34	336.2	320	80	52	320			9	2					4			11		3	5					6		1	17			1	1			7		4					6	3		2
	1263D-4H.CC	286.5	336.8	324	75	57	324			3	1					3	2		9		4	10					5			6			5	13	6			4	2					7	1		5
	1263A-34X, CC	288.83	339.69	330	95	58	330			6	1					4			4						2		3			8	2		2	2			1		1					2			4
	n=54 (53 with specimens)			14775			14775	30	0	849	8	10	0	5	6	34	5	0	198	10	828	30	0	0	65	0	28	0	26	895	26	0	1248	98	376	2	25	42	13	0	0	0	1	45	7	38	168	9	2
				278.774				0.203046	0	5.74619	0.0541455	0.0676819	0	0.0338409	0.0406091	0.230118	0.0338409	0	1.3401	0.0676819	5.60406	0.203046	0	0	0.439932	0	0.189509	0	0.175973	6.05753	0.175973	0	8.4467	0.663283	2.54484	0.0135364	0.169205	0.284264	0.0879865	0	0	0	0.00676819	0.304569	0.0473773	0.257191	1.13706	0.0609137	0.0135364
				20506	0	0	20510	78	1	1155	12	15	3	6	9	38	10	0	418	10	888	94	7	0	184	0	29	0	26	1200	30	0	1280	212	385	2	33	49	16	0	11	0	1	75	7	39	185	30	3
								0.380395	0.00487686	5.63277	0.0585223	0.0731529	0.0146306	0.0292612	0.0438917	0.185321	0.0487686	0	2.03853	0.0487686	4.33065	0.458425	0.034138	0	0.897342	0	0.141429	0	0.126798	5.85223	0.146306	0	6.24238	1.03389	1.87759	0.00975372	0.160936	0.238966	0.0780297	0	0.0536455	0	0.00487686	0.365764	0.034138	0.190198	0.902219	0.146306	0.0146306
[truncated: 181 more columns]

## Sheet: ETM2
SITE	HOLE	CORE	letter	SECT	TOP	BOT	MBSF	MCD	age rel publi 2009	nr	nrsp	nrsp (100)	BFAR 2013	sum excel	Abyssamina incisa	Abyssamina poagi	Abyssamina quadrata	"Abyssamina' 'quinq'	Alabamina dissonata	Allomorphina minuta	Angulogerina sp.	Anomalinoides globulosus	Anomalinoides spissiformis	Anomalinoides sp cf acutus (small)	Aragonia aragonensis	Arenobulimina narivaensis	Asterigerina sp.	Bathysiphon sp.	Bigenerina nodosaria	Bolivinoides sp. 1	Bolivinoides huneri	Bulimina kugleri	Bulimina elongata	Bulimina semicostata	Bulimina simplex	Bulimina trinitatensis	Bulimina tuxpamensis	Buliminella beaumonti	Cibicidoides alleni	Cibicidoides eocenica	Cibicidoides laurisae	Cibicidoides mundulus group	Cibicidoides pseudoperlucidus group	Clinapertina complanata	Clinapertina inflata	Cyclammina sp.	Cystammina pauciloculata	Discorbis sp.	Eilohedra weddellensis
1262	A	11	H	4	110	111	100.6	116.65	108.856	388	51	34	332.078	388	9	17	4	5		1			13	3		1		2			10	26	3				4					2		18	16
1262	A	11	H	4	112	113	100.62	116.67	107.383	381	54	36	148.499	381	10	24	1	6	2	1		2	24	7	1	1		1			6	31	1				3					2		12	8
1262	A	11	H	4	114	115	100.64	116.69	105.906	318	40	30	266.274	318	16	18		1	1				17	5			1				1	26	1		4							2		16	9
1262	A	11	H	4	116	117	100.66	116.71	104.485	395	50	37	183.985	395	17	23	3	5	1				19	3		1					9	28			3		2					4		13	7
1262	A	11	H	4	118	119	100.68	116.73	103.093	310	47	35	163.73	311	10	11		12	2	2			16	1							9	25			2	1	4					4		14	14
1262	A	11	H	4	120	121	100.7	116.75	101.701	429	52	34	239.076	429	10	18		14	2				18	6				1			7	30			4	1	4			3		2		19	11				2
1262	A	11	H	4	122	123	100.72	116.77	100.306	375	42	32	218.619	376	4	19	4	5	2				25	3							14	27			2	1	1					4		15	16
1262	A	11	H	4	124	125	100.74	116.79	98.8912	341	45	32	357.835	341	7	8		6		2			17	2		1		1			15	32	1			1	5							16	9
1262	A	11	H	4	126	127	100.76	116.81	97.4663	325	49	34	211.025	325	4	14		6	1				13	3		1		1			13	33	1		7							5		12	5
1262	A	11	H	4	128	129	100.78	116.83	96.0665	399	42	32	384.048	399	5	12	1	12		1			17	6		3		1			9	33	1		1		6					4		5	12				1
1262	A	11	H	4	130	131	100.8	116.85	94.6452	302	47	34	195.365	302	5	8		5	3			1	16		1			2			6	17			1	1						5		14	1
1262	A	11	H	4	132	133	100.82	116.87	93.2258	347	48	36	212.044	348	5	8	1	13	4	1			15	4				1			4	26			6							6		19	4				1
1262	A	11	H	4	134	135	100.84	116.89	91.8119	325	44	33	100.887	327	10	4	3	17	3			2	15	4							1	34	2		3	2								4	10				1
1262	A	11	H	4	135	136	100.85	116.9	90.4192	315	51	33	260.808	313	12	11	3	23	3				10	1							1	20			2	1						2	4	5	9
1262	A	11	H	4	138	139	100.88	116.93	88.9953	314	45	34	163.954	314	18	3		13	4	1			11	2				1			4	20			3							4		10	5
1262	A	11	H	4	140	141	100.9	116.95	87.5506	309	48	36	188.523	309	15	12	1	16	3	1			7	5	2			1			1	29			2	1						3	1	14	10
1262	A	11	H	4	142	143	100.92	116.97	86.0206	312	44	32	81.1281	312	17	6	1	15	7			1	8	2				1		1	4	32	2		4	2						4	1	17	6
1262	A	11	H	4	144	145	100.94	116.99	84.2962	356	50	34	111.859	356	4	20	5	18	1				22	2				1			6	31	1		7								2	25	13				1
1262	A	11	H	4	146	147	100.96	117.01	82.0341	327	43	34	37.4244	325	4	15	2	17					12	5				1			3	22	2		3							2		30	10
1262	A	11	H	4	148	149	100.98	117.03	78.6103	326	48	32	26.6515	326		37	15	6	1				7	7				1			1	8	1		1					1		3		24	8			1
1262	A	11	H	5	0	1	101	117.05	74.58	314	34	30	76.8401	314	1	18	17	11					13	3				1			2	3	1		3	2						21		19	11				1
1262	A	11	H	5	1.5	2	101.015	117.065	72.1067	335	44	31	88.9879	336		19	11	6				2	5	2		2		1			4	5	1	1	2	1						9	7	20	6				1
1262	A	11	H	5	2.5	3	101.025	117.075	70.746	315	43	33	106.066	315		14	4	1					13	5				1		1	1	9	2		4							8	4	14	11				2
1262	A	11	H	5	3.5	4	101.035	117.085	69.4096	316	46	32	107.484	316	2	21	2	2				2	5	4		1				2	6	14			1							9	6	13	11
1262	A	11	H	5	4.5	5	101.045	117.095	68.0048	314	42	31	48.5772	314	2	9	1	6	2				8	8		1		1			1	8	1		8	2						16	2	34	8
1262	A	11	H	5	5.5	6	101.055	117.105	66.288	327	36	30	23.8019	327	1	25	1	4					9	9	1	1		2			7	18	2		4							5	5	32	6				1
1262	A	11	H	5	6.5	7	101.065	117.115	63.4441	385	30	24	14.4275	385		37	2	1					18	9		2		2			5	9	2		2	2						6	12	46	6
1262	A	11	H	5	7.5	8	101.075	117.125	58.5207	316	37	28	20.7459	316	1	37	2	2					19	11		2		2			4	9			3	2						5		21	5				1
1262	A	11	H	5	8.5	9	101.085	117.135	53.7684	124	28	25	6.33792	124		15	2						8	5	1	3					1				1							4		9	4
1262	A	11	H	5	9.5	10	101.095	117.145	48.4859	305	36	26	16.5378	305	1	33	5	2					22	9		1					5	7			2					8		3		11	3				5
1262	A	11	H	5	10.5	11	101.105	117.155	44.3252	222	24	21	16.6291	222		34							16	7							3	2			2							13		17	1				2
1262	A	11	H	5	11.5	12	101.115	117.165	40.5205	227	29	24	12.8219	227		36		2					15	7		1					3	1			1	1				3		10		13	5
1262	A	11	H	5	12.5	13	101.125	117.175	36.8785	137	25	23	15.2493	137		18		1					4	6		1					3	1										3	6	3	1
1262	A	11	H	5	13.5	14	101.135	117.185	33.6442	347	34	28	27.6423	347	1	26	3						11	12	2	2					13	5			2							7	7	20	5
1262	A	11	H	5	14.5	15	101.145	117.195	29.803	327	33	27	28.571	327	8	28	11	2					9	16							7	11			2							9	11	15	11
1262	A	11	H	5	15.5	16	101.155	117.205	26.6098	379	44	30	37.7472	379	11	27	9						17	7	1			2			4	16	1		3							5	8	21	16
1262	A	11	H	5	16.5	17	101.165	117.215	23.9892	345	43	32	80.6051	345	4	23	10		1				17	4	4	2		1			5	13	4		7							4	1	15	13
1262	A	11	H	5	17.5	18	101.175	117.225	21.9133	322	43	33	157.37	322	14	14	13		2			1	10	6				3		1	4	24	1		3	1						2	2	13	8
1262	A	11	H	5	18.5	19	101.185	117.235	20.0919	343	46	31	148.018	343	8	10	6	1	5			1	20	5	7	1		1			1	29			5							14		16	9
1262	A	11	H	5	19.5	20	101.195	117.245	18.5412	324	42	31	190.6	324	23	10	10		1	1			18	2	4	1		1		2	4	15			5							4	6	7	4
1262	A	11	H	5	20.5	21	101.205	117.255	17.146	300	47	33	134.788	300	16	6	6	2	2				9	2	5	1		1		2	1	19			10	1						3		18	6				1
1262	A	11	H	5	21.5	22	101.215	117.265	15.7571	347	48	33	104.154	347	7	13	13		1				13	1	2	1		3			2	16	1		9	1						6		13	4				3
1262	A	11	H	5	22.5	23	101.225	117.275	14.3264	323	54	37	121.122	323	4	8	14		2				11	3	7			1			3	26	1		11							1	4	11	8				1
1262	A	11	H	5	23.5	24	101.235	117.285	13.071	317	44	30	147.367	317	1	6	14		1				9	6	1			2			1	14			7							1		14	3				3
1262	A	11	H	5	24.5	25	101.245	117.295	11.8707	310	50	38	105.326	310	11	7	11		2				10	3	1	1		4			4	16			5							8		9	6		1
1262	A	11	H	5	25.5	26	101.255	117.305	10.6717	317	46	32	135.669	317	3	10	10		1	2		1	14	5	5			2			5	14	1		6							12		15	9
1262	A	11	H	5	26.5	27	101.265	117.315	9.44393	310	49	36	102.366	310	6	13	5		1			1	19	1	2	2		2			4	24	2		5							4	6	15	5				2
1262	A	11	H	5	27.5	28	101.275	117.325	8.23212	306	54	39	133.877	306	6	11	6						12	4	4			5			3	29	4		9	2						2	1	17	4				1
1262	A	11	H	5	28.5	29	101.285	117.335	7.06432	332	52	35	193.519	332	2	21	7	1					17	9	2			1			7	11	1		3							3	4	20	2				1
1262	A	11	H	5	29.5	30	101.295	117.345	5.9401	310	46	36	177.841	310	10	7	7		1				9	5	1			2			5	23			13								2	12	5
1262	A	11	H	5	31	32	101.31	117.36	4.39569	333	60	44	124.358	333	8	17	12		2				5	6	3						9	9	2		6							8		13	4
1262	A	11	H	5	33	34	101.33	117.38	2.53562	313	49	38	136.642	313	4	12	15						15		1						5	22	1		8							2		16	6
1262	A	11	H	5	35	36	101.35	117.4	0.830799	345	53	37	155.894	345	1	14	14						11	2	1	1					9	25			14					2		1		20	6
1262	A	11	H	5	37	38	101.37	117.42	-0.845773	357	53	37	176.072	357	1	17	13		1				19	1	3			1			8	22			5							7		14	3		1
1262	A	11	H	5	39	40	101.39	117.44	-2.51927	339	52	40	146.523	339	1	8	8						20	2	1	1		4			5	20	2		4									19	4	1
1262	A	11	H	5	41	42	101.41	117.46	-4.13526	333	56	40	161.844	333	3	14	6		1	2			15		4	1		3			3	19			3							1		17	4
1262	A	11	H	5	43	44	101.43	117.48	-5.78651	348	50	37	247.091	348	5	5	17		2	1			4			1						22	13		7		2					4		15	10
1262	A	11	H	5	45	46	101.45	117.5	-7.41273	336	46	34	236.915	336	3	10	8						8	6	2	1			1		11	21	2		7							2		13	11
1262	A	11	H	5	47	48	101.47	117.52	-9.04388	317	51	40	154.903	317	5	7	6	1	1				21	5	1	2					7	23	5		17		1					3		17	7
1262	A	11	H	5	49	50	101.49	117.54	-10.64	322	52	38	127.484	322	5	12	5	1	1				17	3	4	1		1	2		15	22			13			1						11	7
1263	C	10	H	6	0	1	251.9	293.78	112.238	353	60	44	144.606	353	28	1		12	1			4	1	3	4	2			1		6	17		5	19	12	6		3	1		6		13	6
1263	C	10	H	6	10	11	252	293.88	108.153	350	53	41	271.28	350	23		5	20	4			2	7	5	7	1			2		4	15		4	20	13	8				1	7		11	3
1263	C	10	H	6	18	19	252.08	293.96	105.065	320	54	42	260.508	320	9			5	3			2	2	1	6	1			6		5	22		7	18	12	5			5	1	5	8	10	2
1263	C	10	H	6	28	29	252.18	294.06	101.225	362	52	40	231.984	362	26		8	12	2			4	5	1	11				3		6	14		9	37	5	7		6	2		7		7	11
1263	C	10	H	6	38	39	252.28	294.16	97.3662	307	49	38	226.994	307	2			11	3				4		6						1	20		7	33	6	4		10			7		11	5
1263	C	10	H	6	48	49	252.38	294.26	93.4712	332	52	43	274.121	332	7			13	4			3	2		6	2					5	25		11	27	2	2		5		1	4		6	4
1263	C	10	H	6	58	59	252.48	294.36	89.6924	322	51	40	241.571	322	19		2	5	3			3	4		3	1					3	34		10	24	2	1		2			3		18	5
1263	C	10	H	6	59	69	252.58	294.46	85.7959	371	60	42	188.722	371	21		1	5	4			5	7	1	2				1		6	32	4	9	25	2			7					17	1
1263	C	10	H	6	78	79	252.68	294.56	81.1208	367	57	40	178.883	367	37		1	14	4			2	13	1		2					6	20	2	3	24	3					2	5		16	11
1263	C	10	H	6	80	81	252.7	294.58	79.9391	282	57	42	125.539	282	18		2	20				1	8		2					1	3	9		1	15	3		1			1	5		11	7
1263	C	10	H	6	82	83	275.72	294.6	78.753	332	55	38	147.407	332	46			19	3			1	5		5				2		4	11	1	2	19	2	2	1						16	10
1263	C	10	H	6	84	85	252.74	294.62	77.5314	178	45	37	118.915	178	14			14	1			2	1		4	1						4		4	8	2	1		1	1	2	5		12
1263	C	10	H	6	86	87	252.76	294.64	76.3027	324	52	38	118.803	324	34			12	4			3	2		6				1		6	7	2	1	31		1	1	1			7		12	11
1263	C	10	H	6	88	89	252.78	294.66	75.1433	338	54	44	148.894	338	19			15	3			6	2		16	1			5		8	8	1	5	27	4			3	3		9		14	5
1263	C	10	H	6	90	91	252.8	294.68	74.0213	306	48	33	134.467	306	23			12	4			2	1		11						1	6	5	1	37	3			1	2	1	11		11	7
1263	C	10	H	6	92	93	252.82	294.7	72.847	319	53	39	125.362	319	19			10	4			2	7		15				2		4	16	2	4	26	1	1		2	2	1	7		15	7
1263	C	10	H	6	94	95	252.84	294.72	71.6269	322	57	39	134.585	322	21			7	7				5		15	2			5		8	15	1	2	35	2	1		1	1		9		9	6
1263	C	10	H	6	96	97	252.86	294.74	70.4605	327	57	40	135.58	327	26			6	3			2	1		16				1		3	9		1	29	1	1			2	2	10		5	17
1263	C	10	H	6	98	99	252.88	294.76	69.1515	361	53	33	134.075	361	28			3	5			2	11		20	4			1		4	11	1	3	29	4		1	2	1		13		10	14
1263	C	10	H	6	100	101	252.9	294.78	67.6883	313	49	37	71.5317	313	24		1	4	5				3		12						3	18			26	1			2	1		8		20	8
1263	C	10	H	7	0	1	252.91	294.79	66.7956	339	45	34	64.4431	339	29			6	4			1	14		1						2	9		4	27	3	1	2	1			14		18	10
1263	C	10	H	7	3	4	252.93	294.81	64.4701	335	47	35	38.1417	335	46			5	7			1	4		3				1		6	7		1	22	2	3					8		22	13
1263	C	10	H	7	5	6	252.95	294.83	61.1058	354	54	36	25.6723	354	18		4	8	7			3	14		3							12			13	5						4		31
1263	C	10	H	7	6	7	252.96	294.84	58.2137	327	54	37	13.7334	327	23	2	7	5	2			3	16	2	6						1	6		2	13	4				3		3		26	5			1
1263	C	10	H	7	7	8	252.97	294.85	53.7849	187	29	26	7.00032	187	9		7	2				2	8								1			7	3	3						5		23
1263	C	10	H	7	8	9	252.98	294.86	48.9658	23	7		1.25475	23			1					1													1									1
1263	C	10	H	7	9	10	252.99	294.87	44.7687	11	7		0.912659	11			2																											2
1263	C	10	H	7	10	11	253	294.88	41.754	22	12		3.35116	22					1			4			1									1						1				1
1263	C	10	H	7	11	12	253.01	294.89	39.9147	126	30	28	30.1655	126	15				3				5		2							4		8	16	1		1				1		9	6
1263	C	10	H	7	13	14	253.03	294.91	37.7845	329	45	35	78.2822	329	19		2	2	6			1	3		8							30	7	21	39	3						3		10	15
1263	C	10	H	7	15	16	253.05	294.93	35.7976	331	46	38	98.8534	331	26			2	1			2	7		9							33	4	16	38	2		2	1		1	2		8	9
1263	C	10	H	7	17	18	253.07	294.95	33.9931	321	49	37	97.1699	321	25			3	3			1	6		6	1					3	32	4	19	22	4			1	1		2		10	10
1263	C	10	H	7	19	20	253.09	294.97	32.2687	337	45	36	86.4433	337	27			2	2			5	10		5						1	27		19	30	2			1	1	1	11		13	9
1263	C	10	H	7	21	23	253.11	294.99	30.4945	337	55	47	73.1182	337	26			5	3			1	11		1				3		1	23	3	9	26	1		2	3	3	1	10		4	7
1263	C	10	H	7	23	24	253.13	295.01	28.4457	324	53	39	53.8247	324	24			12	3			2	6	2	1	1			1		1	21		9	27	5		6		6	1	8		12	10
1263	C	10	H	7	25	26	253.15	295.03	25.9821	326	48	34	78.7129	326	24			4	5			1	8		3				2		1	11	2	9	17	5		4	4			15	3	13	8
1263	C	10	H	7	27	28	253.17	295.05	24.0171	374	56	40	93.5189	374	42		1	15	2			4	4	2	1				4			19	4	12	31	4	2	4	2	4		11	1	10	12
1263	C	10	H	7	29	30	253.19	295.07	22.3991	341	53	40	169.859	341	33			16	3				11	1	1				3		2	18		6	22	4		2	1			9		11	13
1263	C	10	H	7	31	33	253.21	295.099	21.061	343	51	36	77.9241	343	36			17	2				6		2	1			5		2	23	2	5	27	6		1	1		2	9	2	7	14
1263	C	10	H	7	33	34	253.23	295.11	19.9025	368	57	40	162.944	368	32			19	3			1	10	1	4				3			19		13	27	2	1	1	6	1	3	9		9	8
1263	C	10	H	7	35	36	253.25	295.13	18.7343	406	48	37	203.028	406	40			27	3				13		11				1			29	1	8	38	2	1	5	4		2	4		10	11				2
1263	C	10	H	7	37	38	253.27	295.15	17.6425	363	55	40	152.06	363	41			21	4				5	3	8				6		1	20	1	18	14	4		2	8	5	1	12		9	4
1263	C	10	H	7	39	41	253.29	295.17	16.5498	328	56	43	137	328	24			17	3			3	8	1	4				3		1	28		8	18	3	1	1	4	4	1	7		13	5
1263	C	10	H	7	49	51	252.39	295.27	10.937	344	53	41	221.228	344	21			20	1			1	15	2	10	1			4		6	23	1	10	24			1	2	1	2	2		12	8
1263	C	10	H	7	59	61	253.49	295.37	5.1264	335	55	40	223.649	335	20			19	4		1		9	2	13	1			3		3	15		4	20	2			3		3	1		14	10
1263	C	10	H	7	70	71	253.6	295.48	0	331	60	43	213.149	331	12		12	12	4			1	10	2	5	2			1		1	5	5	7	31	4	1	1			2	4		10	8
1263	C	10	H	7	79	80	253.69	295.57	-4.54265	371	60	42	502.337	371	13			9	4			2	16	4	13						2	20	1	8	44	3		3	4	2	1	4		10	9
1263	C	10	H	7	89	90	253.79	295.67	-9.10055	348	55	38	322.212	348	17			24	7			3	7		11	1					1	23	1	5	39			2	2	2		3		13	9
1263	C	10	H	7	99	100	253.89	295.77	-13.8971	345	51	38	437.92	345	26			12	4			2	9		14	1			2		3	36		12	20	5	8	1		1		4		15	10
[truncated: 98 more columns]

## Sheet: ETM3
SITE, HOLE	CORE		SECT	TOP	BOT	MBSF	MCD	AGES ABOVE Base PETM in kyr	nr	nr sp	nr sp (100)	BFAR	sum excel	Abyssamina incisa	Abyssamina poagi	Abyssamina quadrata	"Abyssamina' subplanispira	Alabamina dissonata	Allomorphina minuta	Allomorphona trigona	Anomalinoides globulosus	Anomalinoides semicribratus	Anomalinoides spissiformis	Anomalinoides sp cf acutus (small)	Aragonia aragonensis	Arenobulimina narivaensis	Bathysiphon sp.	Bigenerina nodosaria	Bolivinoides sp. 1	Bolivinoides huneri	Bulimina kugleri	Bulimina elongata	Bulimina semicostata	Bulimina simplex	Bulimina trinitatensis	Buliminella grata	Chilostomella sp.	Cibicides varoabilis	Cibicidoides eocaenus	Cibicidodies grimsdalei	Cibicidoides laurisae	Cibicidoides mundulus group	Cibicidoides pseudoperlucidus group	Clinapertina complanata	Clinapertina inflata	Cyclammina sp.	Eilohedra weddellensis	Ellipsodimorphina sp. 1	Ellipsodimorphina sp. 2
1262A	10	H	4	80	81	90.8	106.91	3119.42	337	49	36	114.245	337	12				2					8	2	23						3	8		8	1							1	6	23	4			1	1
1262A	10	H	4	82	83	90.82	106.93	3117.18	319	52	39	151.164	318	13				3					12	3	24		7			7	2	6		4								1	2	7	3		4	4	1
1262A	10	H	4	84	85	90.84	106.95	3114.94	296	57	39	87.9056	296	4	1			1					15	7	22		1			6	3	4				1						1	2	10	4		6	1
1262A	10	H	4	86	87	90.86	106.97	3112.51	330	60	38	77.596	330	11		1		1					13	4	23		2			7	2	8			1							1		10	5	2	11	3	2
1262A	10	H	4	88	89	90.88	106.99	3109.62	270	51	39	46.372	270	10		2							9	1	24		1			3	1	1		6	1							3		10	5			2	3
1262A	10	H	4	90	91	90.9	107.01	3105.92	340	55	39	72.734	340	13	2		9						10	2	17	2	1			7	2	3			1				1				3	14	6		3	3	1
1262A	10	H	4	92	93	90.92	107.03	3102.23	244	53	44	37.4128	244	7		1		1					10		14		2			3	4	8		2	1							3	1	12			4	1
1262A	10	H	4	94	95	90.94	107.05	3098.54	396	59	38	53.2613	396	12				5					8	4	27		1			11	1	8		3	2	1	2		2			4	2	18	10		2	1
1262A	10	H	4	96	97	90.96	107.07	3094.85	319	43	35	51.2143	319	18		1		4					17	3	10					5	7	7		3	3							3	2	13	4			3
1262A	10	H	4	98	99	90.98	107.09	3091.15	353	64	43	67.2298	353	12									13	1	14		1			5	3	8		3	2	1						3	1	11	4		2	2	1
1262A	10	H	4	100	101	91	107.11	3087.46	322	54	38	43.6684	322	12	1			6					9	3	20		1			2	1	4		2	1							4	1	20	5		3	1
1262A	10	H	4	102	103	91.02	107.13	3083.77	209	49	38	38.7903	209	14									7		16		1			3	3	4			1									12	1			2
1262A	10	H	4	104	105	91.04	107.15	3080.08	341	60	41	53.6599	339	23				2					15	1	16		2			1	2	3		3	6							2	3	18	6			2	2
1262A	10	H	4	106	107	91.06	107.17	3076.38	314	53	36	53.1566	314	30				4					13	1	21		2			3	4	3		3	2	1							2	16	6		1	1	1
1262A	10	H	4	108	109	91.08	107.19	3072.69	306	51	35	44.8064	306	21				4					15	3	16		1				4	5		1		1								15	6		2	1	2
1262A	10	H	4	110	111	91.1	107.21	3069	426	39	29	42.3557	426	32				2					21	2	37					1	5	3	1	4	5							3	2	17	9			2	3
1262A	10	H	4	112	113	91.12	107.23	3063.6	296	38	26	33.3997	296	13									13	2	12		1				7			2	2							1	5	33	2			1	1
1262A	10	H	4	114	115	91.14	107.25	3058.2	317	39	33	67.9107	317	3				5					5	4	11		2			2	6	5		4	1	2								27	7			2
1262A	10	H	4	116	117	91.16	107.27	3052.8	362	48	35	43.8719	362	11	3			5					23	4	11		1				5	1		5	4							2		23	9			2	1
1262A	10	H	4	118	119	91.18	107.29	3047.62	317	54	37	48.9565	317	2	4			1					16	5	14		3			6	3	8		1	1							1	4	22	5			2	1
1262A	10	H	4	120	121	91.2	107.31	3044.18	265	49	35	44.7165	265	2	3			1					11	3	14		1			2	5	2		6	1							5		13		1		3	1
1262A	10	H	4	122	123	91.22	107.33	3040.75	361	56	38	55.6994	361	6	4			1					10	2	11					10	7	2		3	3							2	2	22	6			3	1
1262A	10	H	4	124	125	91.24	107.35	3037.31	318	55	38	50.7813	318	2	3			6					13	6	13		1			2	2	6		6	2							1		18	10			1
1262A	10	H	4	126	127	91.26	107.37	3033.87					0
1262A	10	H	4	128	129	91.28	107.39	3030.44	170	40	33	37.1238	170	9	1			1					14		5					1		2			1	1							1	25	3			1	2
1262A	10	H	4	130	131	91.3	107.41	3027	329	40	30	58.3739	329	18				5					22	3	7		3			1	4	9		3	2									31	10			3	3
1262A	10	H	4	132	133	91.32	107.43	3023.98	353	55	41	59.1481	353	6				11					21	6	14		1			3	3	7		7	3							2	3	33	6			2	2
1262A	10	H	4	134	135	91.34	107.45	3020.95	315	50	35	57.3676	315	9				5					16	1	12		1				9	3	1	2	2							3	3	32	4			1	1
1262A	10	H	4	136	137	91.36	107.47	3017.93	295	54	37	51.4565	295	4				2					15	2	6		1			1	9	5		1								5		20	4		2	3	2
1262A	10	H	4	138	139	91.38	107.49	3014.9	375	59	38	56.4153	375	8									18	3	13		3			3	4	2		1	2							3	5	45	4	1		5	1
1263A	27	H	2	122	123	234.82	274.85	3093.37	325	55	38	166.835	325	13									4	1	14					1	1	13	13	27	8	4						2	1	7	2			1	1
1263A	27	H	2	124	125	234.84	274.87	3091.34	330	56	40	181.322	330	11				1		1			5		6						1	10	7	23	4	7					1		3	4	3			2	3
1263A	27	H	2	126	127	234.86	274.89	3089.31	359	56	39	193.913	359	10						1			3		14					2		14	10	26	5	2					2		2	9	3		1	4	1
1263A	27	H	2	128	129	234.88	274.91	3087.28	336	56	37	145.233	336	9						1					12					4	1	13	2	23	5	2							1	6	4			2	1
1263A	27	H	2	130	131	234.9	274.93	3085.25	310	56	41	174.135	310	8				1					4		11	1				3		17	13	13	5	3					1		1	4	3		2	1
1263A	27	H	2	132	133	234.92	274.95	3083.22	320	51	37	126.55	320	13				2					1		12	1				5		24	7	21	5	1							1	3	3		1	1	2
1263A	27	H	2	134	135	234.94	274.97	3081.19	354	53	35	148.222	354	18				1					2	1	22					2		20	7	10	7	1								2	3		1	2	3
1263A	27	H	2	136	137	234.96	274.99	3079.16	349	54	38	118.613	349	17						1			4		20				1	4		19		13	1	3					1			4	4			1	4
1263A	27	H	2	138	139	234.98	275.01	3077.12	317	50	40	79.1568	317	22									4		13	1				7		18	6	7	2	1					2		1	8	2			1
1263A	27	H	2	140	141	235	275.03	3075.09	333	54	39	126.122	333	19									4		9	1			2	3	1	30	7	19	5	6					1			7	4			3	2
1263A	27	H	2	142	143	235.02	275.05	3073.06	309	46	37	71.6378	311	21									7		11					2	2	29	2	15	10	4			1		4			13	7			3	4
1263A	27	H	2	144	145	235.04	275.07	3071.03	312	47	36	84.0224	312	22							1		11		9					4		17		14	12	5			1			2		18	5			2	1
1263A	27	H	2	146	147	235.06	275.09	3069	267	39	31	69.1563	267	22		2							7		7					1	4	18		10	6	1					1			17	8			10	2
1263A	27	H	2	148	149	235.08	275.11	3066.73	145	32	28	23	145	9				2					6		7							12		8	2									10	5			2
1263A	27	H	3	0	1	235.1	275.13	3064.47	180	37	33	68.2672	180	6									6		4					2		6	4	8	1						1			10	7			2
1263A	27	H	3	2	3	235.12	275.15	3062.2	268	43	33	67.7404	268	7	1			4					5		10					2	1	16	1	10	5	2					1		1	22	8			2	2
1263A	27	H	3	4	5	235.14	275.17	3059.93	227	39	32	56.5567	227	14									5		7					3	2	22	1	12	1	2								14	9			1
1263A	27	H	3	6	7	235.16	275.19	3057.67	260	53	39	54.0746	260	8				2					1		5					1		23	1	10	2	1					1	1		10	2			2	1
1263A	27	H	3	8	9	235.18	275.21	3055.4	318	55	39	80.2155	318	7				1					1		8	1					1	20	3	6	2	2								18	8			3	2
1263A	27	H	3	10	11	235.2	275.23	3053.13	329	49	34	57.3402	329	10				1					3	1	9					3		22		13	8									19	2			4	2
1263A	27	H	3	12	13	235.22	275.25	3050.87	308	46	39	98.6064	308	6				4					2		6						3	22	6	4	4									12	4			4	3
1263A	27	H	3	14	15	235.24	275.27	3048.6	295	57	39	112.301	295	6				1			1		4		6					2	3	21		10	5	1								12	7			3	1
1263A	27	H	3	16	17	235.26	275.29	3046.94	317	57	38	203.57	317	8									3		9					2	2	18	6	7	5	5								23	2			2	1
1263A	27	H	3	18	19	235.28	275.31	3045.5	331	58	41	208.53	331	7				2					5		11		1			2	2	28	4	8	7	3					1			13	6			2	1
1263A	27	H	3	20	21	235.3	275.33	3044.05	333	55	38	209.984	333	3						1			3		5	1				3		30	5	14	3	4					1			17	7			2	1
1263A	27	H	3	22	23	235.32	275.35	3042.61	317	62	43	185.781	317	3				2					4		13		1				3	35		11	2	1					1	1		13	2			1	3
1263A	27	H	3	24	25	235.34	275.37	3041.17	313	58	39	188.392	313	6	1								5	1	8						3	28	6	15	3	1								16	6		1	2	2
1263A	27	H	3	26	27	235.36	275.39	3039.73	380	60	39	196.766	380	12									7		13					1	6	27	7	9	5	2					1			14	1			2	2
1263A	27	H	3	28	29	235.38	275.41	3038.28	308	55	37	193.469	308	7									3		2					2	3	24	6	15	7	1			1		2			6	1		2	3	2
1263A	27	H	3	30	31	235.4	275.43	3036.84	311	59	39	167.414	311	7				2		1			8	1	12					1	3	23	3	11	4				2		1			16	7		1	1
1263A	27	H	3	32	33	235.42	275.45	3035.4	327	53	37	145.082	327	11				1					4		18						2	17	11	13	3	1					1		1	17	3			5	1
1263A	27	H	3	34	35	235.44	275.47	3033.96	315	53	36	236.04	315	3	1			2		1			5		8						4	37	8	6	2	1			1	2	1			22	3		1	1	1
1263A	27	H	3	36	37	235.46	275.49	3032.52	326	48	38	192.903	326	12				4					3		8					4	2	22	6	11	5	2			1		2			21	5			2
1263A	27	H	3	38	39	235.48	275.51	3031.07	323	50	36	208.122	323	9				2	2			1	4		5					4	6	29	11	11	3	2								17	6			2
1263A	27	H	3	40	41	235.5	275.53	3029.63	315	53	37	188.839	315	5								1	5		1					2	2	18	8	11	3				1		1			19	6			2	1
1263A	27	H	3	42	43	235.52	275.55	3028.24	317	53	35	192.803	317	6		1						1	4		8					1	4	31	6	16	2	1								25	8			2
1263A	27	H	3	44	45	235.54	275.57	3026.92	335	52	38	245.841	335	4				1				1	5		5					2	8	27	6	9	3	1			1					19	4
1263A	27	H	3	46	47	235.56	275.59	3025.74	332	46	31	271.365	332	2				2					2		6					5	4	15	10	12	1						1	1		31				1
1263A	27	H	3	48	49	235.58	275.61	3024.57	315	45	35	227.736	315	3				2					5		3						3	16	5	12	2	2					1			28	5
1263A	27	H	3	50	51	235.6	275.63	3023.4	351	50	34	182.139	351	1									2		5					5	6	20	6	12	1	3						1		11	3			1
1263A	27	H	3	52	53	235.62	275.65	3022.22
1263A	27	H	3	54	55	235.64	275.67	3021.05	348	55	37	257.366	348										9		6					2	5	14	9	11	1	1		1				1		14	5
1263A	27	H	3	56	57	235.66	275.69	3019.87	314	55	38	295.913	314	1				2					1		10			1		5	9	23	12	17	3	1			1			1	1	18	2			1
1263A	27	H	3	58	59	235.68	275.71	3018.7	344	51	45	261.293	344	2				2					4		11						5	23	10	14	3	2			1		2	4		13	4			4	1
1263A	27	H	3	60	61	235.7	275.73	3017.53	343	51	36	273.112	343					1					4		7			1		4	2	12	10	9	2						2			12	3
1263A	27	H	3	62	63	235.72	275.75	3016.35	328	61	40	311.125	328	1				2	1		1		6		11					6	4	20	14	5	3	1						1		15	6			2
1263A	27	H	3	64	65	235.74	275.77	3015.18	363	53	39	368	363	4				2					4		6			2		5	3	28	10	7	2	2			1			1		19	6			2	1
[truncated: 109 more columns]

## Sheet: Repository #
Repository: Yale Peabody Museum of Natural History
Geographic location: New Haven, Connecticut, USA
Repository #	IODP Sample code
Yale Peabody Museum ID	Site	Hole	Core	Letter	Section	Top (cm)	Bottom (cm)	mbsf	Studied interval
540338	1262	A	10	H	4	80	81	90.8	ETM3
540339	1262	A	10	H	4	82	83	90.82	ETM3
540340	1262	A	10	H	4	84	85	90.84	ETM3
540341	1262	A	10	H	4	86	87	90.86	ETM3
540342	1262	A	10	H	4	88	89	90.88	ETM3
540343	1262	A	10	H	4	90	91	90.9	ETM3
540344	1262	A	10	H	4	92	93	90.92	ETM3
540345	1262	A	10	H	4	94	95	90.94	ETM3
540346	1262	A	10	H	4	96	97	90.96	ETM3
540347	1262	A	10	H	4	98	99	90.98	ETM3
540348	1262	A	10	H	4	100	101	91	ETM3
540349	1262	A	10	H	4	102	103	91.02	ETM3
540350	1262	A	10	H	4	104	105	91.04	ETM3
540351	1262	A	10	H	4	106	107	91.06	ETM3
540352	1262	A	10	H	4	108	109	91.08	ETM3
540353	1262	A	10	H	4	110	111	91.1	ETM3
540354	1262	A	10	H	4	112	113	91.12	ETM3
540355	1262	A	10	H	4	114	115	91.14	ETM3
540356	1262	A	10	H	4	116	117	91.16	ETM3
540357	1262	A	10	H	4	118	119	91.18	ETM3
540358	1262	A	10	H	4	120	121	91.2	ETM3
540359	1262	A	10	H	4	122	123	91.22	ETM3
540360	1262	A	10	H	4	124	125	91.24	ETM3
540361	1262	A	10	H	4	126	127	91.26	ETM3
540362	1262	A	10	H	4	128	129	91.28	ETM3
540363	1262	A	10	H	4	130	131	91.3	ETM3
540364	1262	A	10	H	4	132	133	91.32	ETM3
540365	1262	A	10	H	4	134	135	91.34	ETM3
540366	1262	A	10	H	4	136	137	91.36	ETM3
540367	1262	A	10	H	4	138	139	91.38	ETM3
540368	1263	A	27	H	2	122	123	234.82	ETM3
540369	1263	A	27	H	2	124	125	234.84	ETM3
540370	1263	A	27	H	2	126	127	234.86	ETM3
540371	1263	A	27	H	2	128	129	234.88	ETM3
540372	1263	A	27	H	2	130	131	234.9	ETM3
540373	1263	A	27	H	2	132	133	234.92	ETM3
540374	1263	A	27	H	2	134	135	234.94	ETM3
540375	1263	A	27	H	2	136	137	234.96	ETM3
540376	1263	A	27	H	2	138	139	234.98	ETM3
540377	1263	A	27	H	2	140	141	235	ETM3
540378	1263	A	27	H	2	142	143	235.02	ETM3
540379	1263	A	27	H	2	144	145	235.04	ETM3
540380	1263	A	27	H	2	146	147	235.06	ETM3
540381	1263	A	27	H	2	148	149	235.08	ETM3
540382	1263	A	27	H	3	0	1	235.1	ETM3
540383	1263	A	27	H	3	2	3	235.12	ETM3
540384	1263	A	27	H	3	4	5	235.14	ETM3
540385	1263	A	27	H	3	6	7	235.16	ETM3
540386	1263	A	27	H	3	8	9	235.18	ETM3
540387	1263	A	27	H	3	10	11	235.2	ETM3
540388	1263	A	27	H	3	12	13	235.22	ETM3
540389	1263	A	27	H	3	14	15	235.24	ETM3
540390	1263	A	27	H	3	16	17	235.26	ETM3
540391	1263	A	27	H	3	18	19	235.28	ETM3
540392	1263	A	27	H	3	20	21	235.3	ETM3
540393	1263	A	27	H	3	22	23	235.32	ETM3
540394	1263	A	27	H	3	24	25	235.34	ETM3
540395	1263	A	27	H	3	26	27	235.36	ETM3
540396	1263	A	27	H	3	28	29	235.38	ETM3
540397	1263	A	27	H	3	30	31	235.4	ETM3
540398	1263	A	27	H	3	32	33	235.42	ETM3
540399	1263	A	27	H	3	34	35	235.44	ETM3
540400	1263	A	27	H	3	36	37	235.46	ETM3
540401	1263	A	27	H	3	38	39	235.48	ETM3
540402	1263	A	27	H	3	40	41	235.5	ETM3
540403	1263	A	27	H	3	42	43	235.52	ETM3
540404	1263	A	27	H	3	44	45	235.54	ETM3
540405	1263	A	27	H	3	46	47	235.56	ETM3
540406	1263	A	27	H	3	48	49	235.58	ETM3
540407	1263	A	27	H	3	50	51	235.6	ETM3
540408	1263	A	27	H	3	52	53	235.62	ETM3
540409	1263	A	27	H	3	54	55	235.64	ETM3
540410	1263	A	27	H	3	56	57	235.66	ETM3
540411	1263	A	27	H	3	58	59	235.68	ETM3
540412	1263	A	27	H	3	60	61	235.7	ETM3
540413	1263	A	27	H	3	62	63	235.72	ETM3
540414	1263	A	27	H	3	64	65	235.74	ETM3
540417	1262	A	12	H	CC			114.06	PETM
540418	1262	B	14	H	CC			124.34	PETM
540419	1262	B	15	H	1	30	31		PETM
540420, 540421	1262	B	15	H	1	33	35	124.73	PETM
540422	1262	A	13		4	140	141	119.9	PETM
540423	1262	A	13	H	5	46	47	120.46	PETM
540424	1262	A	13	H	5	94	95	120.94	PETM
540425	1262	B	15	H	3	0	1		PETM
540426	1262	A	13	H	5	138	139	121.38	PETM
540427	1262	A	13	H	6	4	5	121.54	PETM
540428	1262	A	13	H	6	19	20	121.69	PETM
540429	1262	A	13	H	6	30	31	121.8	PETM
540430	1262	A	13	H	6	43	44	121.93	PETM
540431	1262	B	15	H	3	72	73		PETM
540432	1262	B	15	H	3	74	75		PETM
540433	1262	A	13	H	6	57	58	122.07	PETM
540434	1262	B	15		3	100	101		PETM
540435	1262	B	15	H	3	112	113		PETM
540436	1262	A	13	H	6	95	96	122.45	PETM
540437	1262	B	15	H	3	148	149	128.58	PETM
540438	1262	A	13	H	CC			123.97	PETM
540439	1263	D	2	H	CC			282.58	PETM
540440	1263	A	32	H	CC			281.61	PETM
540441	1263	C	13	H	CC			282.93	PETM
540442	1263	C	14	H	1	13	14	282.55	PETM
540443	1263	C	14	H	1	28	29	282.7	PETM
540444	1263	C	14	H	1	40	41	282.82	PETM
540445	1263	C	14	H	1	52	53	282.94	PETM
540446	1263	C	14	H	1	64	65	283.04	PETM
540447	1263	C	14	H	1	76	77	283.16	PETM
540448	1263	C	14	H	1	88	89	283.28	PETM
540449	1263	C	14	H	1	97	98	283.37	PETM
540450	1263	C	14	H	1	109	110	283.49	PETM
540451	1263	C	14	H	1	118	119	283.58	PETM
540452	1263	C	14	H	1	130	131	283.7	PETM
540453	1263	C	14	H	1	139	140	283.79	PETM
540454	1263	C	14	H	1	148	149	283.88	PETM
540455	1263	C	14	H	2	7	8	283.98	PETM
540456	1263	C	14	H	2	19	20	284.09	PETM
540457	1263	C	14	H	2	31	32	284.21	PETM
540458	1263	C	14	H	2	40	41	284.31	PETM
540459	1263	A	33	H	2	108	109	283.68	PETM
540460	1263	D	3	H	CC	0	2	284.01	PETM
540461	1263	A	33	H	2	124	125	283.84	PETM
540462	1263	B	28	X	CC	0	2	283.88	PETM
540463	1263	A	33	H	CC	9	10	283.99	PETM
540464	1263	D	3	H	CC	27	32	284.29	PETM
540465	1263	C	14	H	2	85	86	284.76	PETM
540466	1263	A	33	H	CC	25	30	284.15	PETM
540467	1263	A	34	X	1	0	1	284.17	PETM
540468	1263	B	28	H	CC	38	40	284.26	PETM
540469	1263	C	14	H	2	110	111	285	PETM
540470	1263	D	4	H	1	40	41	284.7	PETM
540471	1263	D	4	H	1	42	43	284.72	PETM
540472	1263	D	4	H	1	44	46	284.74	PETM
540473	1263	D	4	H	1	46	47	284.76	PETM
540474	1263	A	34	X	1	11	12	284.21	PETM
540475	1263	D	4	H	1	48	49	284.78	PETM
540476	1263	D	4	H	1	50	51	284.8	PETM
540477	1263	C	14	H	2	129	130	285.91	PETM
540478	1263	D	4	H	1	52	53	284.82	PETM
540479	1263	D	4	H	1	54	55	284.84	PETM
540480	1263	D	4	H	1	56	57	284.86	PETM
540481	1263	D	4	H	1	64	65	284.94	PETM
540482	1263	C	14	H	2	144	145	285.34	PETM
540483	1263	A	34	X	1	27	28	284.37	PETM
540484	1263	D	4	H	1	66	67	284.96	PETM
540485	1263	D	4	H	1	68	69	284.98	PETM
540486	1263	A	34	X	1	37	38	284.47	PETM
540487	1263	C	14	H	CC	3	4	285.43	PETM
540488	1263	C	14	H	CC			285.6	PETM
540489	1263	C	15	H	CC	13	15	285.73	PETM
540490	1263	A	34	X	1	77	78	284.87	PETM
540491	1263	A	34	X	1	124	125	285.34	PETM
540492	1263	D	4	H	CC			286.5	PETM
540493	1263	A	34	X	CC			288.83	PETM
540501	1262	A	11	H	4	110	111	100.6	ETM2
540502	1262	A	11	H	4	112	113	100.62	ETM2
540503	1262	A	11	H	4	114	115	100.64	ETM2
540504	1262	A	11	H	4	116	117	100.66	ETM2
540505	1262	A	11	H	4	118	119	100.68	ETM2
540506	1262	A	11	H	4	120	121	100.7	ETM2
540507	1262	A	11	H	4	122	123	100.72	ETM2
540508	1262	A	11	H	4	124	125	100.74	ETM2
540509	1262	A	11	H	4	126	127	100.76	ETM2
540510	1262	A	11	H	4	128	129	100.78	ETM2
540511	1262	A	11	H	4	130	131	100.8	ETM2
540512	1262	A	11	H	4	132	133	100.82	ETM2
540513	1262	A	11	H	4	134	135	100.84	ETM2
540514	1262	A	11	H	4	135	136	100.85	ETM2
540515	1262	A	11	H	4	138	139	100.88	ETM2
540516	1262	A	11	H	4	140	141	100.9	ETM2
540517	1262	A	11	H	4	142	143	100.92	ETM2
540518	1262	A	11	H	4	144	145	100.94	ETM2
540519	1262	A	11	H	4	146	147	100.96	ETM2
540520	1262	A	11	H	4	148	149	100.98	ETM2
540521	1262	A	11	H	5	0	1	101	ETM2
540522	1262	A	11	H	5	1.5	2	101.015	ETM2
540523	1262	A	11	H	5	2.5	3	101.025	ETM2
540524	1262	A	11	H	5	3.5	4	101.035	ETM2
540525	1262	A	11	H	5	4.5	5	101.045	ETM2
540526	1262	A	11	H	5	5.5	6	101.055	ETM2
540527	1262	A	11	H	5	6.5	7	101.065	ETM2
540528	1262	A	11	H	5	7.5	8	101.075	ETM2
540529	1262	A	11	H	5	8.5	9	101.085	ETM2
540530	1262	A	11	H	5	9.5	10	101.095	ETM2
540531	1262	A	11	H	5	10.5	11	101.105	ETM2
540532	1262	A	11	H	5	11.5	12	101.115	ETM2
540533	1262	A	11	H	5	12.5	13	101.125	ETM2
540534	1262	A	11	H	5	13.5	14	101.135	ETM2
540535	1262	A	11	H	5	14.5	15	101.145	ETM2
540536	1262	A	11	H	5	15.5	16	101.155	ETM2
540537	1262	A	11	H	5	16.5	17	101.165	ETM2
540538	1262	A	11	H	5	17.5	18	101.175	ETM2
540539	1262	A	11	H	5	18.5	19	101.185	ETM2
540540	1262	A	11	H	5	19.5	20	101.195	ETM2
540541	1262	A	11	H	5	20.5	21	101.205	ETM2
540542	1262	A	11	H	5	21.5	22	101.215	ETM2
540543	1262	A	11	H	5	22.5	23	101.225	ETM2
540544	1262	A	11	H	5	23.5	24	101.235	ETM2
540545	1262	A	11	H	5	24.5	25	101.245	ETM2
540546	1262	A	11	H	5	25.5	26	101.255	ETM2
540547	1262	A	11	H	5	26.5	27	101.265	ETM2
540548	1262	A	11	H	5	27.5	28	101.275	ETM2
540549	1262	A	11	H	5	28.5	29	101.285	ETM2
540550	1262	A	11	H	5	29.5	30	101.295	ETM2
540551	1262	A	11	H	5	31	32	101.31	ETM2
540552	1262	A	11	H	5	33	34	101.33	ETM2
540553	1262	A	11	H	5	35	36	101.35	ETM2
540554	1262	A	11	H	5	37	38	101.37	ETM2
540555	1262	A	11	H	5	39	40	101.39	ETM2
540556	1262	A	11	H	5	41	42	101.41	ETM2
540557	1262	A	11	H	5	43	44	101.43	ETM2
540558	1262	A	11	H	5	45	46	101.45	ETM2
540559	1262	A	11	H	5	47	48	101.47	ETM2
540560	1262	A	11	H	5	49	50	101.49	ETM2
540561	1263	C	10	H	6	0	1	251.9	ETM2
540562	1263	C	10	H	6	10	11	252	ETM2
540563	1263	C	10	H	6	18	19	252.08	ETM2
540564	1263	C	10	H	6	28	29	252.18	ETM2
540565	1263	C	10	H	6	38	39	252.28	ETM2
540566	1263	C	10	H	6	48	49	252.38	ETM2
540567	1263	C	10	H	6	58	59	252.48	ETM2
540568	1263	C	10	H	6	59	69	252.58	ETM2
540569	1263	C	10	H	6	78	79	252.68	ETM2
540570	1263	C	10	H	6	80	81	252.7	ETM2
540571	1263	C	10	H	6	82	83	275.72	ETM2
540572	1263	C	10	H	6	84	85	252.74	ETM2
540573	1263	C	10	H	6	86	87	252.76	ETM2
540574	1263	C	10	H	6	88	89	252.78	ETM2
540575	1263	C	10	H	6	90	91	252.8	ETM2
540576	1263	C	10	H	6	92	93	252.82	ETM2
540577	1263	C	10	H	6	94	95	252.84	ETM2
540578	1263	C	10	H	6	96	97	252.86	ETM2
540579	1263	C	10	H	6	98	99	252.88	ETM2
540580	1263	C	10	H	6	100	101	252.9	ETM2
540581	1263	C	10	H	7	0	1	252.91	ETM2
540582	1263	C	10	H	7	3	4	252.93	ETM2
540583	1263	C	10	H	7	5	6	252.95	ETM2
540584	1263	C	10	H	7	6	7	252.96	ETM2
540585	1263	C	10	H	7	7	8	252.97	ETM2
540586	1263	C	10	H	7	8	9	252.98	ETM2
540587	1263	C	10	H	7	9	10	252.99	ETM2
540588	1263	C	10	H	7	10	11	253	ETM2
540589	1263	C	10	H	7	11	12	253.01	ETM2
540590	1263	C	10	H	7	13	14	253.03	ETM2
540591	1263	C	10	H	7	15	16	253.05	ETM2
540592	1263	C	10	H	7	17	18	253.07	ETM2
540593	1263	C	10	H	7	19	20	253.09	ETM2
540594	1263	C	10	H	7	21	23	253.11	ETM2
540595	1263	C	10	H	7	23	24	253.13	ETM2
540596	1263	C	10	H	7	25	26	253.15	ETM2
540597	1263	C	10	H	7	27	28	253.17	ETM2
540598	1263	C	10	H	7	29	30	253.19	ETM2
540599	1263	C	10	H	7	31	33	253.21	ETM2
540600	1263	C	10	H	7	33	34	253.23	ETM2
540601	1263	C	10	H	7	35	36	253.25	ETM2
540602	1263	C	10	H	7	37	38	253.27	ETM2
540603	1263	C	10	H	7	39	41	253.29	ETM2
540604	1263	C	10	H	7	49	51	252.39	ETM2
540605	1263	C	10	H	7	59	61	253.49	ETM2
540606	1263	C	10	H	7	70	71	253.6	ETM2
540607	1263	C	10	H	7	79	80	253.69	ETM2
540608	1263	C	10	H	7	89	90	253.79	ETM2
540609	1263	C	10	H	7	99	100	253.89	ETM2
