# Supplementary material for: Early Eocene deep-sea benthic foraminiferal faunas: Recovery from the Paleocene Eocene Thermal Maximum extinction in a greenhouse world
Source: PLoS One. 2018 Feb 23;13(2):e0193167. doi: 10.1371/journal.pone.0193167 (PMC5825042; doi:10.1371/journal.pone.0193167)
Supplement: S3 Table — (XLSX) [file pone.0193167.s005.xlsx]

## Sheet: 401_BenthicCounts_#
Sample	Site	Hole	Section	Top	Bottom	Depth	Dry weight	>63µm	> 63µm	CaCO3	Split used to calculate P%	PF	BF	PFN	BFN	split Bfassemblage (counts)	split Bfassemblage (counts)	ABSOLUTE COUNTS (#)	?Bolivina (droopy)	Uvigerina sp.	Quadratobuliminella sp. nov	Pullenia jarvisi	Abyssamina poagi	Abyssamina quadrata	Alabamina dissonata	Alabamina sp.1	Allomorphina minuta	Amphimorphina ignota	Angulogavelinella gracilis (rew. Cretaceous)	Angulogerina muralis	Anomalinoides alazanensis	Anomalinoides praeacutus	Anomalinoides praespissiformis	Anomalinoides rubiginosus	Anomalinoides spp.	Aragonia aragonensis	Aragonia velascoensis	Arenobulimina sp.1	Astrononion sp.	Baggatella inconspicua	Bandyella beckmanni	Bolivinoides crenulata/Bolivina huneri	Bolivinoides delicatulus	Brizalina carinata	Bulimina beaumonti	Bulimina cf. simplex	Bulimina alazanensis	Bulimina glomarchallengeri	Bulimina jarvisi
#			Section	(cm)	(cm)	(mbsf)	(g)	(g)	(%)	wt.%	1/X	#	#	#/g	#/g	(fraction)	(decimal)
1	401	12	CC	6	8	186.8	36.48	7.49	20.5318	69.3511	8192	451	19	101277	4266.67	1/256	0.00390625	NP12	0	1	0	0	0	0	0	0	0	0	0	8	0	0	9	0	1	0	0	1	0	0	0	1	0	5	0	13	0	0	0
2	401	13	1	5	8	189.05	18.29	2.27	12.4112	79.06	2048	1708	54	191251	6046.58	0.00390625	0.00390625	NP11	0	0	0	0	3	0	0	1	0	0	0	8	2	0	12	0	0	1	0	1	0	0	0	8	0	23	0	15	0	0	0
3	401	13	1	45	47	189.45	44.55	5.17	11.6049	72.49	4096	1424	46	130925	4229.32	0.015625	0.015625	NP11	0	3	0	0	2	0	0	0	0	0	0	7	17	0	40	0	0	1	0	1	0	0	0	4	0	41	0	20	0	0	0
4	401	13	1	58	59	189.58	14.43	1.66	11.5038	74.4837	1024	899	23	63796	1632.16	0.015625	0.015625	NP11	0	0	0	0	0	0	0	0	0	0	0	6	5	0	8	4	0	1	0	0	0	0	0	2	0	8	0	10	0	0	0
5	401	13	1	65	66	189.65	20.7	2.8	13.5266	69.1792	2048	715	15	70740.1	1484.06	0.0136268	0.0136268	NP11	0	0	0	0	0	0	0	0	0	0	0	0	0	0	9	1	0	0	0	0	0	0	0	6	0	3	0	10	0	0	0
6	401	13	1	70	71	189.7	13.38	1.91	14.275	71.7087	1092.27	831	20	67838.1	1632.69	0.0625	0.0625	NP11	0	1	0	0	0	0	0	0	0	0	0	5	10	0	19	1	3	1	0	0	0	0	0	3	0	15	0	14	0	1	1
7	401	13	1	75	76	189.75	10.68	1.77	16.573	75.1468	1024	894	31	85716.9	2972.28	0.0234375	0.0234375	NP11	0	0	0	0	0	0	0	0	0	0	0	3	10	0	11	1	0	0	0	2	0	0	0	2	0	18	0	19	0	1	0
8	401	13	1	80	81	189.8	11.83	2.61	22.0626	72.4945	2048	1015	39	175716	6751.65	0.0117188	0.0117188	NP11	0	5	0	0	0	0	0	0	0	0	0	1	6	0	16	0	0	1	0	0	0	0	0	10	0	21	0	31	0	1	0
9	401	13	1	84.5	85.5	189.845	14.17	2.49	17.5723	58.5703	2114.06	606	17	90410.9	2536.28	0.03125	0.03125	NP11	0	1	0	0	0	0	0	0	0	0	0	2	3	0	10	0	0	2	0	0	0	0	0	6	0	13	0	20	0	0	0
10	401	13	1	88.5	90	189.885	15.48	2.22	14.3411	58.1724	2064.13	923	14	123074	1866.78	0.0271605	0.0271605	NP11	0	0	0	0	0	0	0	0	0	0	0	1	0	0	11	0	1	1	0	0	0	0	0	4	0	2	0	5	0	0	0
11	401	13	1	91.5	92.5	189.915	24.45	4.87	19.9182	56.7775	2048	1048	10	87783.4	837.628	0.0351562	0.0351562	NP11	0	1	0	0	0	0	0	0	1	1	0	5	5	0	11	1	1	1	0	3	0	0	0	7	0	9	0	14	0	0	0
12	401	13	1	98	99	189.98	20.9	4.47	21.3876	48.9191	4096	488	6	95638.7	1175.89	0.0625	0.0625	NP11	0	0	0	0	0	0	0	0	0	0	0	1	0	0	27	3	0	3	0	0	0	0	0	9	0	9	0	36	0	0	0
13	401	13	1	104	105	190.04	12.12	3.75	30.9406	59.1351	2048	659	11	111356	1858.75	0.0234375	0.0234375	NP11	0	0	0	0	0	0	0	0	0	0	0	0	2	0	16	0	0	1	0	3	0	0	0	9	0	2	0	14	0	0	0
14	401	13	1	108	109	190.08	12.28	4.1	33.3876	69.4886	1024	1051	40	87640.4	3335.5	0.0136719	0.0136719	NP11	0	0	0	0	0	0	0	0	0	0	0	1	2	0	14	0	2	1	0	0	0	0	0	15	0	4	0	10	0	0	0
15	401	13	1	112.5	113.5	190.125	5.09	0.92	18.0747	63.0643	512	1155	21	116181	2112.38	0.09375	0.09375	NP11	0	1	0	0	0	0	0	0	0	0	0	0	2	0	8	1	0	3	0	1	0	0	0	13	0	8	0	7	0	0	0
16	401	13	1	119	120	190.19	6.35	0.74	11.6535	66.2077	1024	531	13	85629	2096.38	0.03125	0.03125	NP11	0	2	0	0	0	0	0	0	0	0	0	0	2	0	7	0	0	2	0	0	0	0	0	12	0	4	0	11	0	0	0
17	401	13	1	125	126	190.25	10.17	0.62	6.09636	80.353	546.133	976	27	52411.6	1449.91	0.0625	0.0625	NP11	0	0	0	0	0	0	0	0	0	0	0	0	7	0	18	0	1	0	0	0	0	0	0	19	0	17	0	15	0	0	0
18	401	13	1	134	135	190.34	10.27	0.81	7.88705	77.9955	1024	895	31	89238.6	3090.94	0.0234375	0.0234375	NP11	0	1	0	0	0	0	0	0	0	0	0	0	6	0	12	0	0	3	0	1	0	0	0	16	0	5	0	10	0	0	0
19	401	13	1	138	139	190.38	11.84	1.08	9.12162	70.137	1024	610	18	52756.8	1556.76	0.0703125	0.0703125	NP11	0	3	0	0	0	0	0	0	0	0	0	1	3	0	21	1	0	3	0	1	0	0	0	19	0	11	0	19	0	0	0
20	401	13	1	144	145	190.44	10.11	0.86	8.50643	64.636	2048	677	17	137141	3443.72	0.0273438	0.0273438	NP11	0	1	0	0	0	0	0	0	0	0	0	0	6	0	12	0	0	0	0	1	0	0	0	8	0	6	0	1	0	0	0
21	401	13	1	149.5	150.5	190.495	14.44	1	6.92521	68.5653	2048	608	16	86231.6	2269.25	0.0703125	0.0703125	NP11	0	4	0	0	0	0	0	0	0	0	0	4	6	0	39	0	1	1	0	0	1	0	0	20	0	16	0	25	0	0	2
22	401	13	2	4	5.5	190.54	10.79	1.47	13.6237	69.3511	1024	540	23	51247.5	2182.76	0.046875	0.046875	NP11	0	0	0	0	1	0	0	0	2	0	0	3	5	0	29	2	0	0	0	1	0	0	1	24	0	25	0	22	0	0	1
23	401	13	2	5	6.5	190.55	15.52	2.74	17.6546	75.85	1024	1013	36	66837.1	2375.26	0.046875	0.046875	NP11	0	3	0	0	0	0	0	0	0	0	0	2	5	0	37	0	0	1	0	3	0	0	1	27	0	19	0	22	0	0	0
24	401	13	2	10	11	190.6	10.25	1.42	13.8537	78.02	512	1323	66	66085.5	3296.78	0.046875	0.046875	NP11	0	8	0	0	0	0	0	1	0	0	0	2	0	0	18	0	0	1	0	0	0	0	1	24	0	15	0	15	0	0	0
25	401	13	2	14.5	15.5	190.65	12.03	1.12	9.31006	79.57	528.516	1246	47	54740.7	2064.86	0.03125	0.03125	NP11	0	1	0	0	0	0	0	0	0	0	0	0	4	0	16	0	0	2	0	0	0	0	0	8	0	9	0	8	0	0	0
26	401	13	2	43	46	190.93	16.82	1.55	9.21522	82.09	1024	1408	54	85718.9	3287.51	0.0175781	0.0175781	NP11	0	1	0	0	0	0	0	0	0	0	0	0	2	0	7	0	0	1	0	0	0	0	0	11	0	0	0	21	0	0	0
27	401	13	2	49.5	50.5	190.995	6.73	0.31	4.60624	80.353	256	1506	38	57286.2	1445.47	0.1875	0.1875	NP11	0	0	0	0	0	0	0	0	0	0	0	0	3	0	10	0	0	2	0	1	0	0	0	14	0	5	0	28	0	0	0
28	401	13	2	55	56	191.05	14.67	0.86	5.8623	70.9228	585.143	1340	32	53448.6	1276.39	0.125	0.125	NP11	0	0	0	0	0	0	0	0	0	0	0	0	0	0	18	0	0	5	0	0	0	0	0	5	0	8	0	18	0	0	0
29	401	13	2	60	61	191.1	8	0.56	7	73.2804	292.571	893	22	32658.3	804.571	0.125	0.125	NP11	0	1	0	0	0	0	0	0	0	0	0	0	0	0	15	0	1	0	0	0	0	0	0	6	0	4	0	32	0	0	0
30	401	13	2	65	66	191.15	9.13	0.55	6.0241	70.9474	512	1011	23	56695.7	1289.81	0.0703125	0.0703125	NP11	0	1	0	0	0	0	0	0	0	0	0	0	1	0	16	0	1	2	0	2	0	0	0	2	0	6	0	22	0	1	0
31	401	13	2	70	71	191.2	12.05	0.66	5.47718	72.4945	512	783	24	33269.4	1019.75	0.09375	0.09375	NP11	0	1	0	0	1	0	0	0	0	1	0	0	2	0	20	0	1	2	0	1	0	0	0	9	0	5	0	39	0	0	0
32	401	13	2	75	76	191.25	13.6	0.63	4.63235	75.6379	1024	668	14	50296.5	1054.12	0.125	0.125	NP11	0	1	0	0	0	0	0	0	0	1	0	1	3	0	12	0	0	1	0	1	0	0	0	8	0	7	0	53	0	0	0
33	401	13	2	80	81	191.3	14.4	0.73	5.06944	79.5672	546.133	1347	32	51086.2	1213.63	0.0625	0.0625	NP11	0	1	0	0	0	0	0	0	0	0	0	0	1	0	19	0	0	2	0	0	0	0	0	10	0	7	0	19	0	1	0
34	401	13	2	130	131.5	191.8	28.46	2.88	10.1195	72.32	4096	1545	30	222358	4317.64	0.015625	0.015625	NP11	0	2	0	0	0	0	0	0	0	1	0	0	1	0	24	0	4	2	0	3	0	0	1	10	0	1	0	16	0	0	0
35	401	13	2	140	142	191.9	10.4	0.81	7.78846	82.9267	2048	594	14	116972	2756.92	0.046875	0.046875	NP11	0	2	0	0	0	0	0	0	0	0	0	0	3	0	19	0	0	1	0	0	0	0	0	7	0	1	0	15	0	0	0
36	401	13	2	148	150	191.98	18.62	1.79	9.61332	83.6339	4096	716	19	157505	4179.59	0.0175781	0.0175781	NP11	0	0	0	0	3	0	0	0	0	1	0	1	0	0	11	0	2	0	0	1	0	0	0	11	0	1	0	23	0	0	0
37	401	13	3	0	2	192	12.43	1	8.04505	87.8186	4096	427	11	140707	3624.78	0.015625	0.015625	NP11	0	2	0	0	2	0	0	0	0	1	0	0	0	0	23	0	2	0	0	0	0	0	0	10	0	2	0	17	0	0	0
38	401	13	3	4	7	192.04	25.54	3.62	14.1738	85.7557	4096	534	18	85640.7	2886.77	0.0238095	0.0238095	NP11	0	1	0	0	5	0	0	0	0	0	0	0	1	0	21	0	2	1	0	0	0	0	0	12	0	2	0	17	0	0	0
39	401	13	3	7	8	192.07	7.71	0.58	7.5227	73.025	1024	887	21	117806	2789.11	0.03125	0.03125	NP11	0	1	0	0	3	0	0	0	1	0	0	0	0	0	15	1	0	4	0	0	0	0	0	11	0	0	0	14	0	0	0
40	401	13	3	12	14	192.12	8.64	0.83	9.60648	80.353	2048	567	14	134400	3318.52	0.046875	0.046875	NP11	0	1	0	0	1	0	0	1	0	0	0	0	1	0	17	0	2	1	0	0	0	0	0	20	0	0	0	19	0	0	0
41	401	13	3	20	22	192.2	12.95	1.1	8.49421	87.8775	4096	548	10	173329	3162.93	0.0539568	0.0539568	NP11	0	0	0	0	1	0	0	0	0	0	0	0	6	0	8	0	0	0	0	0	0	0	0	13	0	0	0	17	0	1	1
42	401	13	3	43	45	192.43	41.29	5.48	13.272	69.49	8192	1126	38	223400	7539.26	0.0078125	0.0078125	NP11	0	2	0	0	6	0	0	0	1	7	0	0	7	0	21	0	2	0	0	3	0	0	0	34	0	0	0	37	1	0	0
43	401	13	3	90	92	192.9	32.11	4.72	14.6995	87.2	8192	1174	51	299514	13011.3	0.00390625	0.00390625	NP10	0	6	0	0	1	0	0	1	0	0	0	0	7	0	24	0	0	6	0	1	0	0	0	16	0	1	0	34	0	0	0
44	401	13	3	130	131.5	193.3	33.16	2.68	8.08203	70.9	4096	839	33	103635	4076.24	0.0078125	0.0078125	NP10	0	10	0	0	1	1	0	0	0	0	0	0	10	0	9	0	0	15	0	3	0	0	0	5	0	1	0	56	0	0	0
45	401	13	4	3	5	193.53	17.47	1.56	8.92959	64.5378	1048.67	863	38	51803.4	2281.03	0.0117647	0.0117647	NP10	0	3	0	0	0	0	0	0	0	1	0	0	7	0	6	0	1	7	0	1	0	0	1	4	0	0	0	15	0	0	0
46	401	13	4	130	132	194.8	23.93	1.32	5.51609	64.5378	1057.03	699	18	30876.1	795.093	0.015625	0.015625	NP10	0	0	0	0	0	0	0	0	0	0	0	0	8	0	6	0	3	2	0	1	0	0	0	109	0	0	0	81	0	0	0
47	401	13	5	88	90	195.88	16.61	1.15	6.92354	44.0272	1024	508	19	31318	1171.34	0.03125	0.03125	NP10	0	0	0	0	0	0	0	0	1	1	0	1	5	0	12	1	2	2	0	8	0	0	0	3	0	1	0	64	0	0	1
48	401	14	1	40	42	198.9	13.19	0.8	6.0652	36.9545	1024	596	17	46270.2	1319.79	0.125	0.125	NP10	0	0	0	3	0	4	0	0	2	0	0	1	4	0	4	0	0	1	0	2	1	2	0	0	0	2	0	58	0	0	0
49	401	14	1	60	61	199.1	10.19	0.31	3.0422	-	1024	525	22	52757.6	2210.79	0.21875	0.21875	NP10	0	4	0	9	0	2	0	3	0	0	0	2	4	0	14	0	2	3	0	0	0	2	0	0	0	3	0	51	0	0	0
50	401	14	1	115	116	199.65	11.04	0.34	3.07971	-	1024	876	31	81252.2	2875.36	0.125	0.125	NP10	0	1	0	1	0	9	0	2	0	0	0	0	8	0	6	0	0	1	0	3	0	3	0	0	0	0	0	21	0	0	0
51	401	14	1	141	142	199.91	NA	0.283	-	-						0.0704225	0.0704225	NP10	0	0	0	1	0	1	0	0	4	1	0	0	7	1	18	1	7	0	0	1	1	21	0	3	0	4	0	15	0	0	0
52	401	14	2	37	39	200.37	61.18	2.27	3.71036	34.1255	2048	1327	58	44421.3	1941.55	0.015625	0.015625	NP10	0	2	0	1	0	2	0	3	3	0	0	0	17	0	10	0	2	3	0	2	1	4	0	0	0	3	0	22	0	0	0
53	401	14	2	79	80	200.79	NA	0.4034	-	-						0.0625	0.0625	NP10	7	10	0	1	0	1	0	3	3	0	0	0	9	0	30	0	4	1	0	1	0	21	0	2	0	0	0	16	0	0	0
54	401	14	2	103	104	201.03	15.15	0.47	3.10231	-	2048	732	23	98952.9	3109.17	0.0625	0.0625	NP10	0	0	0	3	0	1	0	10	0	0	0	0	6	0	6	0	4	12	0	3	0	4	0	1	0	4	0	21	0	0	0
55	401	14	2	104	107	201.04	26.08	1.43	5.48313	32.7109	2048	1435	60	112687	4711.66	0.03125	0.03125	NP10	0	1	0	1	0	2	0	11	2	0	0	0	8	0	13	2	1	9	0	3	0	2	0	0	0	5	0	16	0	0	0
56	401	14	2	132	133	201.32	NA	0.3453	-	-						0.0625	0.0625	NP10	1	3	0	3	0	3	0	1	3	0	0	0	16	1	20	0	0	0	0	2	0	7	0	6	0	0	0	13	0	0	0
57	401	14	3	5	6	201.55	4.18	0.08	1.91388	-	512	417	12	51077.5	1469.86	0.5	0.5	NP10	0	0	0	2	0	4	0	1	0	0	0	0	5	0	9	0	1	1	0	2	0	0	0	25	0	0	0	24	0	0	0
58	401	14	3	20	21	201.7	7.6	0.33	4.34211	-	1024	711	25	95797.9	3368.42	0.125	0.125	NP10	0	4	0	1	0	2	0	3	0	0	0	1	5	0	10	0	3	3	0	0	0	2	0	2	0	2	0	13	0	0	0
59	401	14	3	38	39	201.88	11.19	0.34	3.03843	44.6	1024	902	31	82542.3	2836.82	0.125	0.125	NP10	0	0	0	5	1	13	0	0	0	0	0	1	1	0	2	0	0	1	0	0	0	0	0	0	0	1	0	40	0	0	0
60	401	14	3	47	48	201.97	14.08	0.46	3.26705	-	2048	828	44	120436	6400	0.0625	0.0625	NP10	0	4	0	3	0	16	0	0	0	0	0	1	5	0	2	0	0	2	0	0	0	0	0	1	0	1	0	18	0	0	0
61	401	14	3	62	63	202.12	11.21	0.36	3.21142	-	2048	566	23	103405	4201.96	0.0625	0.0625	NP10	0	1	0	0	0	9	0	0	0	0	0	0	1	0	1	0	2	0	0	0	0	0	0	0	0	0	0	14	0	0	0
62	401	14	3	75	76	202.25	NA	0.2338	-	-						0.125	0.125	NP10	9	5	0	8	0	3	0	0	5	1	0	1	11	2	12	0	2	0	0	0	0	14	0	0	0	3	0	14	0	0	0
63	401	14	3	86	87	202.36	6.13	0.2	3.26264	-	1024	468	19	78178.1	3173.9	0.148438	0.148438	NP10	0	0	0	4	0	3	0	1	0	0	0	3	6	0	2	1	0	0	0	0	0	0	0	1	0	2	0	16	0	0	0
64	401	14	3	96	98	202.46	NA	0.62	-	-						0.125	0.125	NP10	0	0	0	34	0	68	0	0	4	0	0	2	9	0	4	2	2	4	0	0	0	0	0	1	0	1	0	25	0	0	0
[truncated: 124 more columns]

## Sheet: Repository #
Repository: Division of Geology, Department of Earth and Environmental Sciences, KU Leuven
Geographic location: Leuven, Belgium
Repository number	IODP sample code
KU Leuven collection ID	Site	Core	Section	Top (cm)	Bottom (cm)	mbsf
FA-2018-1	401	12	CC	6	8	186.8
FA-2018-2	401	13	1	5	8	189.05
FA-2018-3	401	13	1	45	47	189.45
FA-2018-4	401	13	1	58	59	189.58
FA-2018-5	401	13	1	65	66	189.65
FA-2018-6	401	13	1	70	71	189.7
FA-2018-7	401	13	1	75	76	189.75
FA-2018-8	401	13	1	80	81	189.8
FA-2018-9	401	13	1	84.5	85.5	189.845
FA-2018-10	401	13	1	88.5	90	189.885
FA-2018-11	401	13	1	91.5	92.5	189.915
FA-2018-12	401	13	1	98	99	189.98
FA-2018-13	401	13	1	104	105	190.04
FA-2018-14	401	13	1	108	109	190.08
FA-2018-15	401	13	1	112.5	113.5	190.125
FA-2018-16	401	13	1	119	120	190.19
FA-2018-17	401	13	1	125	126	190.25
FA-2018-18	401	13	1	134	135	190.34
FA-2018-19	401	13	1	138	139	190.38
FA-2018-20	401	13	1	144	145	190.44
FA-2018-21	401	13	1	149.5	150.5	190.495
FA-2018-22	401	13	2	4	5.5	190.54
FA-2018-23	401	13	2	5	6.5	190.55
FA-2018-24	401	13	2	10	11	190.6
FA-2018-25	401	13	2	14.5	15.5	190.65
FA-2018-26	401	13	2	43	46	190.93
FA-2018-27	401	13	2	49.5	50.5	190.995
FA-2018-28	401	13	2	55	56	191.05
FA-2018-29	401	13	2	60	61	191.1
FA-2018-30	401	13	2	65	66	191.15
FA-2018-31	401	13	2	70	71	191.2
FA-2018-32	401	13	2	75	76	191.25
FA-2018-33	401	13	2	80	81	191.3
FA-2018-34	401	13	2	130	131.5	191.8
FA-2018-35	401	13	2	140	142	191.9
FA-2018-36	401	13	2	148	150	191.98
FA-2018-37	401	13	3	0	2	192
FA-2018-38	401	13	3	4	7	192.04
FA-2018-39	401	13	3	7	8	192.07
FA-2018-40	401	13	3	12	14	192.12
FA-2018-41	401	13	3	20	22	192.2
FA-2018-42	401	13	3	43	45	192.43
FA-2018-43	401	13	3	90	92	192.9
FA-2018-44	401	13	3	130	131.5	193.3
FA-2018-45	401	13	4	3	5	193.53
FA-2018-46	401	13	4	130	132	194.8
FA-2018-47	401	13	5	88	90	195.88
FA-2018-48	401	14	1	40	42	198.9
FA-2018-49	401	14	1	60	61	199.1
FA-2018-50	401	14	1	115	116	199.65
FA-2018-51	401	14	1	141	142	199.91
FA-2018-52	401	14	2	37	39	200.37
FA-2018-53	401	14	2	79	80	200.79
FA-2018-54	401	14	2	103	104	201.03
FA-2018-55	401	14	2	104	107	201.04
FA-2018-56	401	14	2	132	133	201.32
FA-2018-57	401	14	3	5	6	201.55
FA-2018-58	401	14	3	20	21	201.7
FA-2018-59	401	14	3	38	39	201.88
FA-2018-60	401	14	3	47	48	201.97
FA-2018-61	401	14	3	62	63	202.12
FA-2018-62	401	14	3	75	76	202.25
FA-2018-63	401	14	3	86	87	202.36
FA-2018-64	401	14	3	96	98	202.46
