# Supplementary material for: Early Eocene deep-sea benthic foraminiferal faunas: Recovery from the Paleocene Eocene Thermal Maximum extinction in a greenhouse world
Source: PLoS One. 2018 Feb 23;13(2):e0193167. doi: 10.1371/journal.pone.0193167 (PMC5825042; doi:10.1371/journal.pone.0193167)
Supplement: S4 Table — (XLSX) [file pone.0193167.s006.xlsx]

## Sheet: Pacific
Ocean		Central Pacific				Central Pacific				Central Pacific				Central Pacific				Central Pacific				Central Pacific				Central Pacific				Central Pacific
Site		ODP Site 865 B				ODP Site 1209 B				ODP Site 1210 B				ODP Site 1211 C				ODP Site 1212 B				ODP 1215 A				ODP 1220 B				ODP 1221 C
Paleodepth		~ 1300-1500 m (upper lower bathyal)				1900 m (lower bathal)				2100 m (abyssal)				2400 m (abyssal)				2200 m (abyssal)				~3000 m (abyssal)				~3000 m (abyssal)				~3000 m (abyssal)
Reference		Arreguín-Rodríguez et al. [43]				Takeda and Kaiho [36]				Takeda and Kaiho [36]				Takeda and Kaiho [36]				Takeda and Kaiho [36]				Nomura and Takata [37]				Nomura and Takata [37]				Nomura and Takata [37]
		Species	Nr	%		Species	% (average)	% rescaled		Species	% (average)	% rescaled		Species	% (average)	% rescaled		Species	% (average)	% rescaled		Species	Nr	%		Species	Nr	%		Species	Nr	%
Very abundant (>15%)		Bulimina semicostata	565	13.6572		Quadrimorphina profunda	23.2853	18.5722		Quadrimorphina profunda	21.9303	16.576		Bolivina gracilis	19.7267	14.6979		Quadrimorphina profunda	22.1878	19.6336		Nuttallides truempyi	2075	40.6703		Quadrimorphina profunda	2465	32.0922		Quadrimorphina profunda	7673	30.8301
Abundant (5-15%)		Tappanina selmensis	498	12.0377		Nuttallides truempyi	9.75551	7.78093		Nuttallides truempyi	11.2024	8.46731		S. brevispinosa	13.646	10.1673		Nuttallides truempyi	8.28007	7.3269		Quadrimorphina profunda	1176	23.0498		Nuttallides truempyi	1174	15.2845		Nuttallides truempyi	4335	17.418
Common (2-5%)		Cibicidoides spp.	393	9.49964		Praebulimina reussi	9.26593	7.39045		Praebulimina reussi	8.63712	6.52833		Nuttallides truempyi	11.5341	8.59379		Bolivina gracilis	8.20924	7.26423		Pullenia subcarinata	690	13.5241		Globocassidulina globosa	711	9.25661		Tappanina selmensis	2008	8.06815
		Bolivinoides decorata	385	9.30626		Pleurostomellids	8.81942	7.03431		Uniserial lagenids	8.21839	6.21183		Quadrimorphina profunda	10.4207	7.76419		Uniserial lagenids	6.8148	6.03031		Anomalinoides praeacuta	384	7.52646		Tappanina selmensis	466	6.06692		Anomalinoides praeacuta	1974	7.93153
		Pleurostomellids	282	6.81653		Bolivina gracilis	6.88641	5.49256		S. brevispinosa	6.87023	5.19283		Praebulimina reussi	6.73866	5.0208		Bulimina kugleri	6.66892	5.90122		Tappanina selmensis	328	6.42885		Oridorsalis umbonatus	415	5.40294		Globocassidulina globosa	1567	6.29621
		Bulimina simplex	270	6.52647		Bulimina bradburyi	6.47474	5.16421		Bolivina gracilis	6.21542	4.6979		Fursenkoina sp.	5.9559	4.43759		S. brevispinosa	6.53696	5.78445		Abyssamina quadrata	96	1.88162		Anomalinoides praeacuta	399	5.19464		Oridorsalis umbonatus	1122	4.5082
		Stilostomellids	217	5.24535		Anomalinoides trinitatensis	5.12023	4.08386		Anomalinoides trinitatensis	5.50798	4.16319		Anomalinoides trinitatensis	5.50076	4.09847		Anomalinoides trinitatensis	5.97927	5.29096		Oridorsalis umbonatus	94	1.84241		Nuttallides sp. 2	269	3.50215		Abyssamina quadrata	998	4.00996
		Lenticulinids	206	4.97945		Bulimina tuxpamensis	4.36707	3.48314		Pleurostomellids	5.09011	3.84734		Pleurostomellids	5.05983	3.76995		Praebulimina reussi	5.56153	4.92131		Globocassidulina globosa	60	1.17601		Bulimina trihedra	261	3.398		Nuttallides sp. 2	872	3.5037
		Unserial lagenids	201	4.85859		Fursenkoina sp.	3.67749	2.93314		Bulimina tuxpamensis	4.63466	3.50309		Tappanina selmensis	4.48501	3.34167		Pleurostomellids	4.28595	3.79257		Pleurostomellids	31	0.607605		Pullenia subcarinata	256	3.3329		Pullenia subcarinata	691	2.77644
		Oridorsalis umbonatus	143	3.45661		Praebulimina spp.	3.5021	2.79325		Eponides elevatus	4.60803	3.48296		Eponides elevatus	4.07478	3.03602		Bulimina bradburyi	3.80154	3.36392		Bulimina trihedra	23	0.450804		Pleurostomellids	243	3.16365		Bulimina tuxpamensis	509	2.04516
		Cibicidoides pseudoperlucidus	99	2.39304		G. subglobosa	3.27943	2.61565		G. subglobosa	4.42101	3.3416		Osangularia sp.	3.96359	2.95317		Bulimina tuxpamensis	3.76556	3.33209		Cibicidoides sp. 3	22	0.431203		Valvalabamina sp. 2	199	2.59081		Pleurostomellids	298	1.19736
		Buliminella beaumonti	84	2.03046		Anomalinoides sp. 1	2.92936	2.33644		Anomalinoides sp. 1	4.17025	3.15206		Gavelinella spp.	3.9542	2.94617		G. subglobosa	3.51347	3.10902		Oridorsalis plummerae	22	0.431203		Abyssamina quadrata	170	2.21325		Bulimina trihedra	287	1.15317
		Aragonia aragonensis	77	1.86125		Oridorsalis sp.	2.86714	2.28681		Quadrimorphina pacifica	3.98285	3.01042		Bulimina kugleri	3.9095	2.91286		Praebulimina spp.	2.87683	2.54566		Unilocular forms	15	0.294002		Bulimina bradburyi	125	1.62739		Polymorphinids	275	1.10495
		Polymorphinids	57	1.37781		Aragonia spp.	2.85361	2.27602		Oridorsalis sp.	3.91625	2.96008		Oridorsalis sp.	3.23015	2.4067		Bulimina thanetensis	2.80735	2.48417		Polymorphinids	11	0.215602		Polymorphinids	81	1.05455		Nonion havanense	275	1.10495
		Fursenkoina tegulata	55	1.32947		Gyroidinoides spp.	2.52386	2.01302		Bulimina bradburyi	3.10139	2.34417		Bulimina tuxpamensis	2.76256	2.05831		Quadrimorphina halli	2.74444	2.42851		Bulimina tuxpamensis	10	0.196002		Bulimina jarvisi	56	0.729072		Bulimina impendens	258	1.03664
		Bulimina trinitatensis	54	1.30529		Quadrimorphina halli	2.41448	1.92577		Praebulimina spp.	2.66041	2.01086		Bulimina bradburyi	2.57444	1.91815		Oridorsalis sp.	2.44669	2.16503		Hemirobulina cf. arcuatula	10	0.196002		Coryphostoma crenulata	48	0.624919		Saccammina sp.	257	1.03263
		Siphogenerinoides brevispinosa	46	1.11192		Buliminella cf. beaumonti	2.35406	1.87758		Bulimina kugleri	2.61387	1.97568		Anomalinoides sp. 1	2.47701	1.84555		Eponides elevatus	2.35884	2.0873		Fursenkoina sp.	8	0.156801		Buliminella beaumonti	37	0.481708		Bulimina triangularis	173	0.695114
		Bulimina midwayensis	45	1.08774		Paralabamina spp.	2.2409	1.78732		Bulimina thanetensis	2.42916	1.83607		Quadrimorphina sp. 1	2.35698	1.75612		Stilostomellids	2.25683	1.99703		Valvulineria spp.	7	0.137201		Bulimina tuxpamensis	33	0.429632		Coryphostoma crenulata	150	0.6027
		Quadratobuliminella pyramidata	44	1.06357		Oridorsalis sp.	1.94545	1.55168		Quadrimorphina sp. 1	2.37949	1.79853		G. subglobosa	2.24769	1.6747		Tappanina selmensis	1.91011	1.69023		Heronallenia sp.	6	0.117601		Agglutinated forms indet.	32	0.416612		Unilocular forms	131	0.526358
		Orthomorphina spp.	43	1.0394		Oridorsalis umbonatus	1.89774	1.51362		Quadrimorphina halli	2.09302	1.582		Paralabamina spp.	2.2069	1.64431		Fursenkoina sp.	1.5648	1.38466		Coryphostoma crenulata	4	0.0784006		Uniserial lagenids	30	0.390574		Fursenkoina sp.	117	0.470106
		Unilocular taxa	43	1.0394		Anomalinoides spp.	1.80289	1.43797		Buliminella cf. beaumonti	1.96586	1.48589		Praebulimina spp.	2.13599	1.59147		Bolivina inconspicua	1.42127	1.25765		Praebulimina reussi	4	0.0784006		Calcareous forms indet.	29	0.377555		Uniserial lagenids	110	0.44198
		Nuttallides truempyi	30	0.725163		Bolivina inconspicua	1.79924	1.43506		Gyroidinoides spp.	1.84639	1.39559		Quadrimorphina minuta	1.5875	1.18281		Discorbis sp.	1.28632	1.13824		Anomalinoides sp.	3	0.0588005		Unilocular forms	26	0.338498		Calcareous forms indet.	107	0.429926
		Bulimina ovula	23	0.555958		Bulimina trinitatensis	1.66719	1.32974		Discorbis sp.	1.61126	1.21787		Bulimina thanetensis	1.42469	1.0615		C. midwayensis	1.23919	1.09654		Calcareous forms indet.	3	0.0588005		Cibicidoides spp.	21	0.273402		Placentammina sp.	93	0.373674
		Anomalinoides semicribrata	22	0.531786		Bulimina cf. thanetensis	1.61329	1.28675		Tappanina selmensis	1.60499	1.21312		Uniserial lagenids	1.34646	1.00322		Agglutinated forms	1.10868	0.981049		Neoeponides haidingerii	3	0.0588005		Valvulineria spp.	21	0.273402		Cibicidoides eocaenus	72	0.289296
		Bulimina callahani	22	0.531786		Quadrimorphina sp. 1	1.61327	1.28673		Oridorsalis umbonatus	1.46692	1.10877		Aragonia spp.	1.2497	0.931121		Unilocular taxa	1.036	0.916741		Bulimina sp.	2	0.0392003		Fursenkoina sp.	15	0.195287		Valvalabamina depressa	66	0.265188
		Eouvigerina sp.	22	0.531786		C. midwayensis	1.32812	1.0593		Seabrookia rugosa	1.39725	1.05611		C. midwayensis	1.09226	0.813813		Buliminella spp.	0.824153	0.72928		Cibicidoides eocaenus	2	0.0392003		Placentammina sp.	12	0.15623		Valvalabamina sp. 1	48	0.192864
		Nuttallides umbonifera	18	0.435098		Bulimina kugleri	1.27967	1.02066		Gavelinella beccariiformis	1.34538	1.0169		Discorbis sp.	1.08228	0.806375		Oridorsalis umbonatus	0.805811	0.713049		Uniserial lagenids	2	0.0392003		Heronallenia sp.	10	0.130191		Heronallenia sp.	36	0.144648
		Abyssamina quadrata	16	0.386754		Seabrookia rugosa	1.27363	1.01584		Anomalinoides spp.	1.04367	0.788854		Seabrookia rugosa	1.08116	0.805542		Anomalinoides spp.	0.716763	0.634252		Oridorsalis sp.	2	0.0392003		Lenticulinids	9	0.117172		Cibicidoides subcarinatus	34	0.136612
		Seabrookia rugosa	15	0.362582		Tappanina selmensis	1.27314	1.01545		C. midwayensis	0.956891	0.723262		Anomalinoides spissiformis	1.05356	0.784983						Aragonina ouezzanensis	1	0.0196002		Oridorsalis plummerae	9	0.117172		Lenticulinids	32	0.128576
		Turrilina brevispira	13	0.314237		Cibicidoides tuxpamensis	1.23576	0.985631		Bolivina inconspicua	0.876095	0.662192		Episominella obtusa	1.00367	0.74781						Lenticulinids	1	0.0196002		Bulimina cf. denticulata	8	0.104153		Nonion spp.	25	0.10045
		Aragonia velascoensis	11	0.265893		Uniserial lagenids	1.13413	0.904574		Agglutinated forms	0.836001	0.631888		Stilostomellids	0.996703	0.742618						Cibicidoides sp.	1	0.0196002		Bulimina midwayensis	8	0.104153		Cibicidoides sp. 2	21	0.084378
		Globocassidulina subglobosa	11	0.265893		S. brevispiniosa	0.977831	0.779912		Fursenkoina sp.	0.700003	0.529094		Bolivina inconspicua	0.988156	0.73625						Eouvigerina sp.	1	0.0196002		Ammoglobigerina sp.	6	0.0781148		Neoeponides haidingerii	20	0.08036
		Cassidulina crassa	9	0.217549		Lenticulinids	0.609721	0.48631		Lenticulinids	0.695976	0.52605		Oridorsalis umbonatus	0.838002	0.624374						Globorotalites micheliniana	1	0.0196002		Valvalabamina sp. 3	4	0.0520766		Quadratobulimina pyramidalis	20	0.08036
		Coryphostoma midwayensis	9	0.217549		Gavelinella spp.	0.588467	0.469357		Paralabamina hillebrandti	0.657281	0.496803		Agglutinated forms	0.539501	0.401968						Gyroidinoides spp.	1	0.0196002		Buliminella cf. grata	3	0.0390574		Paralabamina lunata	18	0.072324
		Karreriella sp.	8	0.193377		Agglutinated forms	0.440529	0.351363		Stilostomellids	0.615772	0.465428		Gyroidinoides spp.	0.491672	0.366332						Nonion sp.	1	0.0196002		Globimorphina trochoides	3	0.0390574		Cibicidoides spp.	16	0.064288
		Fursenkoina fusiformis	7	0.169205		Stilostomellids	0.280112	0.223416						Anomalinoides spp.	0.477958	0.356114						Nuttallides sp. 2	1	0.0196002		Haplophragmoides sp.	3	0.0390574		Buliminella sp.	15	0.06027
		Gaudryina laevigata	6	0.145033																		Valvalabammina depressa	1	0.0196002		Hormosina sp.	3	0.0390574		Gavelinella beccariiformis	15	0.06027
		Pullenia quinqueloba	6	0.145033																						Saccammina sp.	3	0.0390574		Allomorphina minuta	12	0.048216
		Cibicidoides laurisae	5	0.120861																						Bulimina impendens	2	0.0260383		Aragonina aragonensis	12	0.048216
		Gavelinella beccariiformis	5	0.120861																						Bulimina prolixa	2	0.0260383		Orthokarsteina brevispinosa	12	0.048216
		Gyroidinoides acutus	5	0.120861																						Bulimina sp. 2	2	0.0260383		Eggerella spp.	11	0.044198
		Gyroidinoides depressus	5	0.120861																						Coryphostoma sp.	2	0.0260383		Quadratobuliminella spp.	10	0.04018
		Gyroidinoides globosus	5	0.120861																						Neoeponides haidingerii	2	0.0260383		Gavelinella sp.	8	0.032144
		Pullenia jarvisi	5	0.120861																						Paralabamina lunata	2	0.0260383		Spiroplectammina subglabra	8	0.032144
		Quadrimorphona allomorphinoides	5	0.120861																						Alabamina dissonata	1	0.0130191		Alabamina sp. 5	7	0.028126
		Rectobulimina carpentieri	5	0.120861																						Allomorphina minuta	1	0.0130191		Bulimina denticulata	7	0.028126
		Bulimina elongata	4	0.0966884																						Coryphostoma cf. midwayensis	1	0.0130191		Stilostomellids	7	0.028126
		Bulimina thanetensis	4	0.0966884																						Globocassidulina sp. 1	1	0.0130191		Aragonina ouezzanensis	6	0.024108
		Bulimina velascoensis	4	0.0966884																						Gubkinella asiatica	1	0.0130191		Gyroidinoides nitidus	6	0.024108
		Gyroidinoides planulatus	4	0.0966884																						Quadratobulimina pyramidalis	1	0.0130191		Paralabamina sp. 4	6	0.024108
		Ramulina sp.	4	0.0966884																										Pullenia sp.	6	0.024108
		Vulvulina jarvisi/spinosa	3	0.0725163																										Bulimina spp.	4	0.016072
		Bulimina macilenta	2	0.0483442																										Globocassidulina sp.	4	0.016072
		Pyramidina rudita	2	0.0483442																										Agglutinated forms indet.	3	0.012054
		Angulogerina sp.	1	0.0241721																										Anomalinoides sp.	3	0.012054
		Anomalinoides acutus	1	0.0241721																										Buliminella beaumonti	3	0.012054
		Dorothia oxycona	1	0.0241721																										Buliminella sp. 1	3	0.012054
		Gavelinella velascoensis	1	0.0241721																										Cibicidoides sp. 3	3	0.012054
		Gyroidinoides girardanus	1	0.0241721																										Globorotalites michelinianus	3	0.012054
		Gyroidinoides soldanii	1	0.0241721																										Gyroidinoides cf. globosus	3	0.012054
		Hanzawaia ammophila	1	0.0241721																										Gyroidinoides spp.	3	0.012054
		Hanzawaia sp.	1	0.0241721																										Neoeponides spp.	3	0.012054
		Nonion havanense	1	0.0241721																										Orthokarsteina cf. brevispinosa	3	0.012054
		Nonionellina robusta	1	0.0241721																										Bulimina velascoensis	2	0.008036
		Patellina corrugata	1	0.0241721																										Buliminella cf. grata	2	0.008036
		Spirilllina sp.	1	0.0241721																										Orthokarsteina clarki	2	0.008036
		Spiroplectammina cubensis	1	0.0241721																										Botellina sp.	1	0.004018
		Tritaxia havanensis	1	0.0241721																										Coryphostoma sp.	1	0.004018
		Uvigerina sp.	1	0.0241721																										Globorotalites conicus	1	0.004018
																														Oridorsalis plummerae	1	0.004018
																														Pullenia cf. eocenica	1	0.004018
																														Scheibnerova ? sp.	1	0.004018
																														Sigmomorphina terquemiana	1	0.004018
																														Tritaxia paleocenica	1	0.004018
				100			125.377	100			132.302	100			134.215	100			113.009	100				100				100				100

## Sheet: Atlantic 
Ocean		NE Atlantic				South Atlantic				South Atlantic				South Atlantic				South Atlantic
Site		DSDP Site 401				ODP 1262				ODP 1263				ODP 689 B				ODP 690 B
Paleodepth		~1800-2000 m (lower bathyal-upper abyssal)				3500 m (abyssal)				1500 m (lower bathyal)				1100 m (lower bathyal)				1900 (lower bathyal)
Reference		D'haenens et al. [60] and this study				Röhl et al. [87]; Foster et al. [88]; Jennions et al. [62]				Röhl et al. [87]; Foster et al. [88]; Jennions et al. [62]				Thomas [14]				Thomas [14]
		Species	Nr	%		Species	Nr	%		Species	Nr	%		Species	Nr	%		Species	Nr	%
Very abundant (>15%)		Epistominella exigua	738	11.4578		Nuttallides truempyi	527	14.8576		Nuttallides truempyi	1741	14.3564		Tappanina selmensis	577	24.7852		Siphogenerinoides cf. brevispinosa	1043	13.0228
Abundant (5-15%)		Nuttallides umbonifera	717	11.1318		Clinapertina subplanispira	312	8.79617		Bulimina simplex	1223	10.0849		Bulimina simplex	335	14.39		Tappanina selmensis	991	12.3736
Common (2-5%)		Cibicidoides howelli	502	7.79382		Quadrimorphina profunda	300	8.45785		Tappanina selmensis	879	7.24829		Siphogenerinoides brevispinosa	209	8.97766		Siphogenerinoides brevispinosa	817	10.201
		Tappanina selmensis	463	7.18832		Bulimina kugleri	286	8.06315		Aragonia aragonensis	807	6.65457		Stilostomellids	126	5.41237		Bulimina kugleri	672	8.39056
		Bulimina cf. simplex	397	6.16364		Abyssamina quadrata	249	7.02002		Bulimina kugleri	801	6.6051		Nuttallides umbonifera?	93	3.99485		Bulimina simplex	661	8.25322
		Globocassidulina subglobosa	353	5.48052		Fursenkoina sp.	245	6.90725		Abyssamina quadrata	778	6.41544		Pleurostomellids	80	3.43643		Bolivinoides cf. decoratus	571	7.12948
		Bulimina tuxpamensis	349	5.41841		Tappanina selmensis	232	6.54074		Pleurostomellids	599	4.93939		Bulimina thanetensis	77	3.30756		Stilostomellids	416	5.19416
		Pleurostomellids	240	3.72613		Pleurostomellids	184	5.18748		Siphogenerinoides brevispinosa	450	3.71073		Bolivinoides cf. decoratus	75	3.22165		Abyssamina quadrata	281	3.50855
		Fursenkoina sp. 2 (short, stout)	189	2.93433		Siphogenerinoides brevispinosa	149	4.20073		Oridorsalis umbonatus	418	3.44685		Bulimina kugleri (ovula)	74	3.17869		Pleurostomellids	244	3.04657
		Anomalinoides praespissiformis	163	2.53066		Anomalinoides spissiformis	144	4.05977		Lenticulinids	380	3.1335		Turrilina brevispira	67	2.87801		Nuttallides truempyi	187	2.33487
		Fursenkoina sp. 3 (long, slender)	144	2.23568		Bolivinoides cf. decoratus	115	3.24218		Bulimina trinitatensis	366	3.01806		Lenticulinids	65	2.7921		Bulimina thanetensis	159	1.98527
		Abyssamina quadrata	143	2.22015		Oridorsalis umbonatus	101	2.84748		Clinapertina subplanispira	312	2.57277		Bulimina trinitatensis	64	2.74914		Nuttallides umbonifera	142	1.77301
		Indet	139	2.15805		Nonionella robusta	76	2.14266		Fursenkoina sp.	293	2.4161		Aragonia aragonensis	55	2.36254		Anomalinoides spissiformis	121	1.5108
		Gyroidinoides planulatus (complanata)	137	2.127		Globocassidulina subglobosa	70	1.9735		Nuttallides sp. flat	271	2.23468		Oridorsalis umbonatus	55	2.36254		Stainforthia fusiformis	119	1.48583
		Anomalinoides alazanensis	122	1.89412		Aragonia aragonensis	60	1.69157		Globocassidulina subglobosa	270	2.22644		Uniserial lagenids	41	1.76117		Turrilina brevispira	113	1.41091
		Oridorsalis umbonatus	96	1.49045		Turrilina brevispira	54	1.52241		Quadrimorphina profunda	210	1.73167		Cibicidoides pseudoperlucidus	40	1.71821		Nonion havanense	103	1.28605
		Baggatella inconspicua	82	1.27309		Polymorphinids	53	1.49422		Gyroidinoides mediceus	199	1.64097		Nonion havanense	35	1.50344		Bulimina trinitatensis	96	1.19865
		Gyroidinoides naranjoensis	82	1.27309		Nonion havanense	45	1.26868		Turrilina brevispira	189	1.55851		Polymorphinids	32	1.37457		Polymorphinids	96	1.19865
		Pullenia jarvisi	80	1.24204		Unilocular taxa	45	1.26868		Nonion havanense	168	1.38534		Nuttallides truempyi	28	1.20275		Aragonia aragonensis	92	1.14871
		Nuttallides truempyi	77	1.19547		Nuttallides sp. flat	41	1.15591		Nonionella robusta	136	1.12146		Orthomorphina glandigena	26	1.11684		Rectobulimina carpentierae	92	1.14871
		Quadrimorphina profunda	71	1.10231		Bulimina simplex	32	0.902171		Anomalinoides spissiformis	133	1.09673		Fursenkoina spp.	21	0.902062		Oridorsalis umbonatus	89	1.11125
		Paralabamina lunata	70	1.08679		Abyssamina incisa	28	0.789399		Uniserial lagenids	132	1.08848		Quadrimorphina profunda	21	0.902062		Uniserial lagenids	86	1.07379
		Uniserial lagenids	68	1.05574		Clinapertina inflata	25	0.704821		Cibicidoides mundulus group	128	1.0555		Anomalinoides spissiformis	16	0.687285		Lenticulinids	82	1.02385
		Siphonogenerinoides brevispinosa	68	1.05574		Uniserial lagenids	19	0.535664		Clinapertina inflata	120	0.989528		Unilocular taxa	14	0.601375		Unilocular taxa	72	0.898989
		Pulsiphonina tenuicarinata	64	0.993635		Gyroidinoides planulatus	19	0.535664		Stilostomellids	107	0.882329		Nonionella robusta	13	0.558419		Abyssamina incisa	67	0.836559
		Unilocular taxa	63	0.978109		Cibicidoides mundulus group	16	0.451085		Gaudryina arenata	100	0.824606		Siphogenerinoides cf. brevispinosa	11	0.472509		Orthomorphina glandigena	63	0.786615
		Nonion havanense	57	0.884956		Gyroidinoides depressus	15	0.422893		Polymorphinids	86	0.709161		Vaginulina elegans	9	0.386598		Quadrimorphina profunda	50	0.624298
		Bolivinoides crenulata/Bolivina huneri	42	0.652073		Gyroidinoides mediceus	12	0.338314		Unilocular taxa	74	0.610209		Abyssamina quadrata	8	0.343643		Clinapertina subplanispira	47	0.58684
		Aragonia aragonensis	41	0.636547		Rhizammina spp.	11	0.310121		Osangularia velascoensis	70	0.577224		Clinapertina subplanispira	8	0.343643		Gyroidinoides depressus	47	0.58684
		Alabamina sp.1	38	0.589971		Bulimina trinitatensis	9	0.253736		Bolivinoides cf. decoratus	60	0.494764		Pullenia quinqueloba	6	0.257732		Nonionella robusta	46	0.574354
		Uvigerina sp.	35	0.543394		Clinapertina complanata	9	0.253736		Bulimina thanetensis	52	0.428795		Gyroidinoides planulatus	5	0.214777		Bolivinoides decoratus	35	0.437008
		Turrilina brevispira	35	0.543394		Heronallenia lingulata	9	0.253736		Epistominella exigua	48	0.395811		Pullenia subcarinata	5	0.214777		Bolivinoides delicatulus	29	0.362093
		Brizalina carinata	31	0.481292		Eilohedra weddellensis	5	0.140964		Orthomorphina glandigena	44	0.362827		Globocassidulina subglobosa	4	0.171821		Cibicidoides pseudoperlucidus group	22	0.274691
		Anomalinoides spp.	30	0.465766		Epistominella exigua	5	0.140964		Vaginulina elegans	41	0.338089		Pullenia quadriloba	4	0.171821		Valvulineria sp., small	22	0.274691
		Coryphostoma sp.1	27	0.41919		Gravellina (Arenobulimina) narivaensis	5	0.140964		Gyroidinoides planulatus	40	0.329843		(Gavelinella) Stensioeina beccariiformis	3	0.128866		Paralabamina lunata	17	0.212261
		Allomorphina minuta	26	0.403664		Paralabamina lunata	5	0.140964		Cibicidoides laurisae	34	0.280366		Gyroidinoides acutus	3	0.128866		Stensoeina beccariiformis	13	0.162317
		Bulimina trinitatensis	25	0.388138		Valvulineria cretacea	5	0.140964		Buliminella beaumonti	32	0.263874		Heronallenia lingulata	3	0.128866		Anomalinoides cf. acutus	12	0.149831
		Nonionella caspia	24	0.372613		Hormosina velascoensis	4	0.112771		Abyssamina incisa	30	0.247382		Nonionella longicamerata	3	0.128866		Fursenkoina tegulata	12	0.149831
		Stilostomellids	24	0.372613		Stilostomellids	4	0.112771		Gravellina (Arenobulimina) narivaensis	30	0.247382		Gaudryina pyramidata (laevigata)	2	0.0859107		Vaginulina sp. 2	10	0.12486
		Heronallenia pusilla	22	0.341562		Orthomorphina calomorpha	3	0.0845785		Heronallenia lingulata	26	0.214398		Globimorphina sp.	2	0.0859107		Nuttallinella florealis	9	0.112374
		Seabrookia lagenoides	22	0.341562		Glomospira sp.	2	0.0563857		Bolivinoides huneri	25	0.206152		(Gravellina) Arenobulimina narivaensis	1	0.0429553		Pullenia jarvisi	9	0.112374
		Alabaminella weddellensis	20	0.310511		Haplophragmoides corona	2	0.0563857		Paralabamina hillebrandtii	25	0.206152		(Neoeponides) Paralabamina lunata	1	0.0429553		Marginulina plummerae	8	0.0998876
		Arenobulimina sp.1	19	0.294985		Marginulina obesa	2	0.0563857		Myllostomella fijiensis	19	0.156675		Bulimina midwayensis	1	0.0429553		Nonionella longicamerata	8	0.0998876
		Hemirobulina cf. arcuatula	19	0.294985		Orthomorphina glandigena	2	0.0563857		Nonionella longicamerata	15	0.123691		Gyroidinoides globosus	1	0.0429553		Pullenia quinqueloba	8	0.0998876
		Rosalina sp.1	18	0.27946		Rectobulimina carpentierae	2	0.0563857		Clinapertina complanata	14	0.115445		Gyroidinoides subquadratus	1	0.0429553		Pullenia salisburyi	8	0.0998876
		?Bolivina (droopy)	17	0.263934		Vaginulina elegans	2	0.0563857		Valvulineria cretacea	14	0.115445		Hanzawaia spp.	1	0.0429553		Bulimina midwayensis	7	0.0874017
		Cibicidoides spp.	17	0.263934		Abyssamina poagi	1	0.0281928		Alabaminella weddellensis	10	0.0824606		Margunilina plummerae	1	0.0429553		Orthomorphina calomorpha	7	0.0874017
		Neoconorbina sp.2	16	0.248409		Allomorphona sp.	1	0.0281928		Anomalinoides sp. cf. acutus (small)	10	0.0824606		Orthomorphina rohri	1	0.0429553		Paralabamina hillebrandtii	7	0.0874017
		Cibicidoides praemundulus	15	0.232883		Bulimina thanetensis	1	0.0281928		Rectobulimina carpentierae	10	0.0824606		Osangularia velascoensis	1	0.0429553		Pullenia coryelli	7	0.0874017
		Lenticulinids	15	0.232883		Coryphostoma midwayensis	1	0.0281928		Vaginulina sp. 2	8	0.0659685		Psedopatellinoides sp.	1	0.0429553		Globocassidulina subglobosa	6	0.0749157
		Quadrimorphina allomorphinoides	13	0.201832		Nonionella longicamerata	1	0.0281928		Pullenia quinqueloba	7	0.0577224		Pullenia coryelli	1	0.0429553		Rhizammina spp.	6	0.0749157
		Angulogerina muralis	12	0.186306		Nuttallinella florealis	1	0.0281928		Anomalinoides cf. acutus	6	0.0494764		Pullenia saliburyi	1	0.0429553		Gyroidinoides planulatus	5	0.0624298
		Pseudouvigerina plummerae	12	0.186306		Tritaxia aspera (trilatera)	1	0.0281928		Coryphostoma midwayensis	6	0.0494764		Rectobulimina carpentierae	1	0.0429553		Nuttallides sp. flat	5	0.0624298
		Osangularia mexicana	11	0.170781						Marginulina obesa	6	0.0494764						Ammodiscus cretacea	4	0.0499438
		Bulimina midwayensis	10	0.155255						Bulimina midwayensis	5	0.0412303						Buliminella beaumonti	4	0.0499438
		Neoconorbina sp.1	10	0.155255						Globimorphina trochoides	5	0.0412303						Haplophragmoides corona	4	0.0499438
		Discorbis sp.1	8	0.124204						Allomorphona sp.	4	0.0329843						Heronallenia lingulata	4	0.0499438
		Gyroidinoides subangulatus	8	0.124204						Gyroidinoides girardanus	4	0.0329843						Myllostomella fijiensis	4	0.0499438
		Pullenia sp.	8	0.124204						Orthomorphina calomorpha	4	0.0329843						Orthomorphina sp. 2	4	0.0499438
		Buliminella grata	7	0.108679						Pseudouvigerina sp.	4	0.0329843						Pullenia quadriloba	4	0.0499438
		Anomalinoides rubiginosus	6	0.0931532						Stensoeina beccariiformis	4	0.0329843						Trochamminoides proteus	4	0.0499438
		Bulimina thanetensis	6	0.0931532						Gyroidinoides acutus	3	0.0247382						Eilohedra weddellensis	3	0.0374579
		Reussella sp.	6	0.0931532						Orthomorphona sp. 1	3	0.0247382						Gyroidinoides girardanus	3	0.0374579
		Coryphostoma cf. midwayensis	5	0.0776277						Pullenia salisburyi	3	0.0247382						Tritaxia aspera	3	0.0374579
		Gaudryina pyramidata	5	0.0776277						Ramulina spinulosa	3	0.0247382						Vaginulina elegans	3	0.0374579
		Nonionella scaphum	5	0.0776277						Bulimina tuxpamensis	2	0.0164921						Allomorphona trigona	2	0.0249719
		Virgulopsis sp.	5	0.0776277						Cibicidoides hyphalus	2	0.0164921						Anomalinoides rubiginosus	2	0.0249719
		Anomalinoides praeacutus	4	0.0621022						Guttulina sp.	2	0.0164921						Gravellina narivaensis	2	0.0249719
		Polymorphinids	4	0.0621022						Haplophragmoides corona	2	0.0164921						Gyroidinoides globosus	2	0.0249719
		Gyroidinoides sp.1	4	0.0621022						Nuttallinella florealis	2	0.0164921						Orthomorphina rohri	2	0.0249719
		Gyroidinoides spp.	4	0.0621022						Orthomorphina rohri	2	0.0164921						Pullenia subcarinata	2	0.0249719
		Astrononion sp.	3	0.0465766						Orthomorphina sp. 2	2	0.0164921						Pyramidina rudita	2	0.0249719
		Cibicidoides ungerianus	3	0.0465766						Paralabamina lunata	2	0.0164921						Vaginulina sp. 3	2	0.0249719
		Orthomorphina rohri	3	0.0465766						Pyramidina rudita	2	0.0164921						Alabamina creta	1	0.012486
		Pytine sp.	3	0.0465766						Rhizammina spp.	2	0.0164921						Anomalinoides semicribratus	1	0.012486
		Seabrookia rugosa	3	0.0465766						Cibicidoides havanensis	1	0.00824606						Bolivinita sp.	1	0.012486
		Spiroplectaminna spectabilis	3	0.0465766						Cibicidoides proprius	1	0.00824606						Coryphostoma midwayensis	1	0.012486
		Amphimorphina ignota	2	0.0310511						Eilohedra weddellensis	1	0.00824606						Guttulina sp.	1	0.012486
		Dorothia beloides	2	0.0310511						Gaudryina laevigata	1	0.00824606						Gyroidinoides acutus	1	0.012486
		Fursenkoina sp.1	2	0.0310511						Gyroidinoides globosus	1	0.00824606						Neoflabellina semireticulata	1	0.012486
		Vaginulina sp.	2	0.0310511						Marginulina plummerae	1	0.00824606						Osangularia velascoensis	1	0.012486
		Abyssamina poagi	1	0.0155255						Neoflabellina semireticulata	1	0.00824606						Pseudopatellinella sp.	1	0.012486
		Bulimina semicostata	1	0.0155255						Pullenia jarvisi	1	0.00824606						Ramulina spinulosa	1	0.012486
		Bulimina virginiana	1	0.0155255						Seabrookia spp.	1	0.00824606						Seabrookia rugosa	1	0.012486
		Cibicidoides laurisae	1	0.0155255						Tritaxia aspera (trilatera)	1	0.00824606						Spiroplectammina spectabilis	1	0.012486
		Falsoguttulina sp.	1	0.0155255						Vaginulina sp. 3	1	0.00824606
		Glomospira sp.	1	0.0155255						Vaginulina sp. 4	1	0.00824606
		Nonionella sp.1	1	0.0155255						Vaginulina sp. 5	1	0.00824606
		Pullenia eocenica	1	0.0155255
		Resigia westcotti	1	0.0155255
		Sigmomorphina sp.	1	0.0155255
				100				100				100				100				100

## Sheet: Indian
Ocean		Indian
Site		ODP Site 752 A
Paleodepth		~ 1000 m (middle - lower bathyal)
Reference		Nomura [93]
		Species	Nr	%
Very abundant (>15%)		Anomalinoides capitatus/danicus	134	15.5093
Abundant (5-15%)		Nuttallides truempyi	128	14.8148
Common (2-5%)		Oridorsalis umbonatus	92	10.6481
		Cibicidoides sp. 8	86	9.9537
		Lenticulinids	77	8.91204
		Cibicidoides sp. 6	49	5.6713
		Cibicidoides sp. 12	48	5.55556
		Planulina sp. 1	32	3.7037
		Bulimina trinitatensis	31	3.58796
		Bulimina tuxpamensis	29	3.35648
		Bulimina bradburyi	15	1.73611
		Cibicidoides sp. 11	15	1.73611
		Pullenia americana	13	1.50463
		Cibicidoides sp. 13	12	1.38889
		Osangularia mexicana	11	1.27315
		Anomalinoides semicribratus	10	1.15741
		Pullenia quadriloba	9	1.04167
		Bolivinoides sp.	7	0.810185
		Bulimina macilenta	7	0.810185
		Uniserial lagenids	7	0.810185
		Anomalinoides spissiformis	6	0.694444
		Pleurostomellids	6	0.694444
		Pullenia quinqueloba	5	0.578704
		Stilostomellids	5	0.578704
		Cibicidoides spp.	3	0.347222
		Gravellina sp.	3	0.347222
		Praebulimina spp.	3	0.347222
		Pullenia eocenica	3	0.347222
		Alabamina sp. 1	2	0.231481
		Bulimina sp.	2	0.231481
		Polymorphinids	2	0.231481
		Guttulina problema	1	0.115741
		Gyroidinoides spp.	1	0.115741
		Marginulina spp.	1	0.115741
		Miscellaneous specimens	1	0.115741
		Nonionella	1	0.115741
		Orthomorphina challengeriana	1	0.115741
		Pullenia spp.	1	0.115741
		Pullenia subcarinata	1	0.115741
		Quadrimorphina allomorphinoides	1	0.115741
		Ramulina globulifera	1	0.115741
		Turrilina brevispira	1	0.115741
		Vaginulina spp.	1	0.115741
				100
