# Supplementary material for: Early Eocene deep-sea benthic foraminiferal faunas: Recovery from the Paleocene Eocene Thermal Maximum extinction in a greenhouse world
Source: PLoS One. 2018 Feb 23;13(2):e0193167. doi: 10.1371/journal.pone.0193167 (PMC5825042; doi:10.1371/journal.pone.0193167)
Supplement: S5 Table — (XLSX) [file pone.0193167.s007.xlsx]

## Sheet: Pacific
Ocean		Central Pacific
Site		ODP Site 865 B
Paleodepth		~ 1300-1500 m (upper lower bathyal)
Reference		Arreguín-Rodríguez et al. [43]
		Species	Nr	%
Very abundant (>15%)		Stilostomellids	585	14.0254
Abundant (5-15%)		Nuttallides truempyi	580	13.9055
Common (2-5%)		Unserial lagenids	302	7.24047
		Pleurostomellids	251	6.01774
		Bolivinoides decorata	250	5.99377
		Lenticulinids	226	5.41836
		Aragonia aragonensis	154	3.69216
		Oridorsalis umbonatus	151	3.62023
		Pyramidina rudita	139	3.33253
		Hanzawaia ammophila	137	3.28458
		Cibicidoides pseudoperlucidus	106	2.54136
		Nuttallides umbonifera	102	2.44546
		Buliminella beaumonti	96	2.30161
		Polymorphinids	95	2.27763
		Seabrookia rugosa	67	1.60633
		Globocassidulina subglobosa	57	1.36658
		Unilocular taxa	57	1.36658
		Cibicidoides spp.	44	1.0549
		Nonion havanense	43	1.03093
		Bulimina trinitatensis	41	0.982978
		Quadrimorphina profunda	40	0.959003
		Bulimina simplex	39	0.935028
		Gyroidinoides depressus	39	0.935028
		Orthomorphina spp.	36	0.863102
		Karreriella sp.	34	0.815152
		Cibicidoides laurisae	32	0.767202
		Quadratobuliminella pyramidata	30	0.719252
		Neoeponides lunata	29	0.695277
		Turrilina brevispira	27	0.647327
		Siphogenerinoides brevispinosa	25	0.599377
		Gyroidinoides planulatus	24	0.575402
		Cassidulina crassa	23	0.551427
		Bulimina semicostata	22	0.527451
		Clinapertina inflata	22	0.527451
		Bulimina callahani	21	0.503476
		Bulimina ovula	19	0.455526
		Cibicidoides praemundulus	18	0.431551
		Bulimina elongata	15	0.359626
		Allomorphina velascoensis	12	0.287701
		Eouvigerina elongata	12	0.287701
		Cibicidoides eocaenus	10	0.239751
		Bulimina midwayensis	9	0.215776
		Gavelinella sp. A	9	0.215776
		Nodosarella sp.	8	0.191801
		Textularia agglutinans	7	0.167825
		Anomalina spissiformis	6	0.14385
		Bulimina tuxpamensis	6	0.14385
		Heronallenia lingulata	6	0.14385
		Quadrimorphona allomorphinoides	6	0.14385
		Ramulina sp.	6	0.14385
		Fursenkoina fusiformis	5	0.119875
		Fursenkoina tegulata	5	0.119875
		Gavelinella sp. B	5	0.119875
		Tappanina selmensis	5	0.119875
		Abyssamina poagi	4	0.0959003
		Bulimina jarvisi	4	0.0959003
		Bulimina velascoensis	4	0.0959003
		Rhezhakina epigona	4	0.0959003
		Textularia sp.	4	0.0959003
		Vulvulina jarvisi/spinosa	4	0.0959003
		Bulimina thanetensis	3	0.0719252
		Eouvigerina sp.	3	0.0719252
		Globobulimina sp.	3	0.0719252
		Hemirobulina sp.	3	0.0719252
		Nonionella sp.	3	0.0719252
		Osangularia navarroana	3	0.0719252
		Ammonia ? sp.	2	0.0479501
		Anomalinoides sp.	2	0.0479501
		Bulimina sp.	2	0.0479501
		Gyroidinoides sp. A	2	0.0479501
		Gyroidinoides sp. B	2	0.0479501
		Nonionellina robusta	2	0.0479501
		Osangularia velascoensis	2	0.0479501
		Praebulimina sp.	2	0.0479501
		Reussella sp.	2	0.0479501
		Vulvulina colei	2	0.0479501
		Abyssamina sp.	1	0.0239751
		Alabamina sp.	1	0.0239751
		Bulimina cf. semicostata	1	0.0239751
		Buliminella sp.	1	0.0239751
		Buliminella sp., ridged	1	0.0239751
		Clinapertina sp.	1	0.0239751
		Eilohedra weddellensis	1	0.0239751
		Gyroidinoides acutus	1	0.0239751
		Karreriella bradyi	1	0.0239751
		Karreriella glabra	1	0.0239751
		Nonion cf. havanense	1	0.0239751
		Nuttallides sp.	1	0.0239751
		Osangularia sp.	1	0.0239751
		Uvigerina sp.	1	0.0239751
				100

## Sheet: Atlantic 
Ocean		NE Atlantic				NE Atlantic				NW Atlantic				Central Atlantic				South Atlantic				South Atlantic				South Atlantic
Site		DSDP Site 401				DSDP Site 550				ODP 1051 A				ODP 1258 B				ODP 1262				ODP 1263				ODP 690 B
Paleodepth		~1800-2000 m (lower bathyal-upper abyssal)				~ 3900 m (abyssal)				1000-2000 m (lower bathyal)				Deep lower bathyal - abyssal				3500 m (abyssal)				1500 m (lower bathyal)				1900 (lower bathyal)
Reference		D'haenens et al., [60]				Arreguín-Rodríguez and Alegret [63]				This study				This study				Röhl et al. [87]; Foster et al. [88]; Jennions et al. [62]				Röhl et al. [87]; Foster et al. [88]; Jennions et al. [62]				Thomas [14]
		Species	Nr	%		Species	Nr	%		Species	Nr	%		Species	Nr	%		Species	Nr	%		Species	Nr	%		Species	Nr	%
Very abundant (>15%)		Nuttallides umbonifera	1722	9.49493		Nuttallides truempyi	1925	14.0562		Bulimina virginiana	328	33.9545		Nuttallides truempyi	84	13.1868		Nuttallides truempyi	3172	11.0804		Nuttallides truempyi	3149	10.6497		Tappanina selmensis	102	15.8385
Abundant (5-15%)		Cibicidoides howelli	1666	9.18615		Bolivinoides decoratus	1715	12.5228		Nuttallides truempyi	45	4.65839		Quadrimorphina profunda	52	8.16327		Quadrimorphina profunda	2495	8.71555		Seabrookia rugosa	1916	6.47976		Bolivinoides decoratus	78	12.1118
Common (2-5%)		Epistominella exigua	1560	8.60168		Quadrimorphina profunda	943	6.88572		Bulimina tuxpamensis	38	3.93375		Bulimina sp. 1	42	6.59341		Nuttallides umbonifera?	1695	5.92098		Pleurostomellids	1802	6.09422		Nuttallides truempyi	68	10.559
		Globocassidulina subglobosa	1153	6.35752		Osangularia sp. 1	809	5.90727		Globocassidulina subglobosa	38	3.93375		Clinapertina subplanispira	32	5.02355		Pleurostomellids	1643	5.73934		Bulimina simplex	1726	5.83719		Stilostomellids	46	7.14286
		Bulimina virginiana	1051	5.7951		Gyroidinoides depressus	757	5.52756		Hanzawaia mantaensis	34	3.51967		Globocassidulina subglobosa	29	4.55259		Clinapertina complanata	1530	5.3446		Abyssamina incisa	1507	5.09655		Bulimina kugleri	43	6.67702
		Bulimina cf. simplex	1043	5.75099		Oridorsalis umbonatus	722	5.272		Aragonia aragonensis	28	2.89855		Oridorsalis umbonatus	29	4.55259		Oridorsalis umbonatus	1248	4.35952		Stilostomellids	1451	4.90717		Siphogenerinoides brevispinosa	43	6.67702
		Anomalinoides praespissiformis	763	4.2071		Globocassidulina subglobosa	694	5.06754		Bulimina jarvisi	25	2.58799		Stilostomellids	27	4.23862		Bulimina kugleri	1237	4.3211		Oridorsalis umbonatus	1392	4.70763		Pleurostomellids	39	6.0559
		Stilostomellids	630	3.47375		Cibicidoides micrus	640	4.67324		Bulimina spp.	25	2.58799		Pleurostomellids	26	4.08163		Anomalinoides spissiformis	1209	4.22329		Clinapertina complanata	1238	4.18682		Bulimina simplex	30	4.65839
		Bolivinoides crenulata/Bolivina huneri	606	3.34142		Tappanina selmensis	510	3.72399		Bulimina sp. 1	23	2.38095		Aragonia aragonensis	22	3.45369		Tappanina selmensis	1090	3.80759		Fursenkoina fusiformis	1157	3.91288		Nonion havanense	25	3.88199
		Buliminella grata	564	3.10984		Clinapertina subplanispira	475	3.46842		Bulimina trinitatensis	23	2.38095		Bulimina trinitatensis	20	3.13972		Abyssamina poagi	982	3.43033		Uniserial lagenids	1140	3.85539		Anomalinoides spissiformis	17	2.63975
		Pleurostomellids	477	2.63013		Bulimina sp. 1	414	3.023		Quadrimorphina profunda	22	2.27743		Bulimina tuxpamensis	19	2.98273		Epistominella exigua	823	2.87491		Bulimina elongata	1026	3.46985		Oridorsalis umbonatus	16	2.48447
		Fursenkoina sp. 3 (long, slender)	471	2.59704		Abyssamina poagi	311	2.2709		Bulimina simplex	20	2.07039		Clinapertina inflata	19	2.98273		Fursenkoina fusiformis	781	2.72819		Bulimina kugleri	917	3.10122		Stainforthia fusiformis	15	2.32919
		Alabaminella weddellensis	438	2.41509		Abyssamina sp. 1	273	1.99343		Bolivinoides decoratus	18	1.86335		Anomalinoides spissiformis	17	2.66876		Abyssamina incisa	698	2.43826		Lenticulinids	825	2.79008		Uniserial lagenids	14	2.17391
		Bulimina tuxpamensis	413	2.27724		Turrilina brevispira	266	1.94231		Osangularia sp. 1	18	1.86335		Buliminella beaumonti	15	2.35479		Nonionella robusta	664	2.31949		Globocassidulina subglobosa	805	2.72245		Bulimina trinitatensis	13	2.01863
		Brizalina carinata	360	1.985		Clinapertina inflata	265	1.93501		Pleurostomellids	18	1.86335		Nonion havanense	14	2.1978		Nonion havanense	639	2.23216		Aragonia aragonensis	726	2.45527		Lenticulinids	10	1.5528
		Gyroidinoides planulatus (complanata)	350	1.92986		Nuttallides umbonifera	231	1.68675		Stilostomellids	16	1.65631		Nuttallides umbonifera	14	2.1978		Globocassidulina subglobosa	617	2.15531		Bulimina semicostata	599	2.02577		Polymorphinids	9	1.39752
		Indet	341	1.88024		Unilocular taxa	206	1.5042		Tappanina selmensis	15	1.5528		Osangularia plummerae	14	2.1978		Clinapertina inflata	589	2.0575		Clinapertina inflata	567	1.91755		Quadrimorphina profunda	8	1.24224
		Oridorsalis umbonatus	319	1.75893		Cibicidoides eocaenus tuxpamensis	191	1.39467		Clinapertina inflata	14	1.44928		Uniserial lagenids	12	1.88383		Aragonia aragonensis	541	1.88982		Anomalinoides spissiformis	520	1.7586		Abyssamina quadrata	6	0.931677
		Nuttallides truempyi	312	1.72034		Gyroidinoides planulatus	188	1.37276		Nuttallides umbonifera	13	1.34576		Lenticulinids	10	1.56986		Polymorphinids	503	1.75708		Nonion havanense	517	1.74845		Nuttallides umbonifera	6	0.931677
		Fursenkoina sp. 2 (short, stout)	267	1.47221		Anomalinoides cf. ammonoides/spissiformis	164	1.19752		Pseudouvigerina plummerae	12	1.24224		Gyroidinoides depressus	10	1.56986		Siphogenerinoides brevispinosa	490	1.71167		Abyssamina sp.	503	1.70111		Unilocular taxa	6	0.931677
		Neoconorbina sp. 1	211	1.16343		Pleurostomellids	156	1.1391		Turrilina brevispira	11	1.13872		Bulimina callahani	9	1.41287		Stilostomellids	479	1.67325		Nonionella robusta	466	1.57597		Bolivinoides cf. decoratus	5	0.776398
		Nonion havanense	192	1.05867		Repmanina charoides	140	1.02227		Abyssamina poagi	10	1.0352		Heronallenia lingulata	8	1.25589		Seabrookia rugosa	443	1.54749		Polymorphinids	460	1.55568		Nonionella robusta	5	0.776398
		Bulimina semicostata	187	1.0311		Heronallenia lingulata	126	0.920044		Alabamina creta	10	1.0352		Turrilina brevispira	8	1.25589		Bolivinoides huneri	409	1.42872		Vaginulina elegans	360	1.21749		Bulimina thanetensis	4	0.621118
		Osangularia mexicana	187	1.0311		Bulimina tuxpamensis	125	0.912742		Bulimina callahani	10	1.0352		Bolivinoides decoratus	7	1.0989		Bulimina simplex	360	1.25755		Bulimina trinitatensis	339	1.14647		Abyssamina incisa	3	0.465839
		Anomalinoides alazanensis	176	0.970446		Bulimina trinitatensis	96	0.700986		Cibicidoides eocaenus tuxpamensis	9	0.931677		Bulimina simplex	7	1.0989		Abyssamina quadrata	355	1.24009		Nuttallides umbonifera	324	1.09574		Globocassidulina subglobosa	3	0.465839
		Gyroidinoides naranjoensis	160	0.882223		Gyroidinoides sp. 5 (juv.)	93	0.67908		Gyroidinoides spp.	9	0.931677		Gyroidinoides planulatus	7	1.0989		Cibicidoides mundulus group	337	1.17721		Cibicidoides mundulus group	309	1.04501		Nonionella longicamerata	3	0.465839
		Heronallenia pusilla	150	0.827084		Nonion havanense	88	0.64257		Uvigerina rippensis	9	0.931677		Gyroidinoides spp.	7	1.0989		Uniserial lagenids	319	1.11433		Quadrimorphina profunda	303	1.02472		Orthomorphina sp. 1	3	0.465839
		Pulsiphonina tenuicarinata	149	0.82157		Fursenkoina bradyi	86	0.627966		Bulimina semicostata	8	0.828157		Polymorphinids	6	0.941915		Anomalinoides sp. cf. acutus (small)	272	0.950152		Siphogenerinoides brevispinosa	297	1.00443		Trochamminoides proteus	3	0.465839
		Turrilina brevispira	149	0.82157		Alabamina creta	84	0.613363		Oridorsalis umbonatus	8	0.828157		Seabrookia rugosa	6	0.941915		Abyssamina sp.	270	0.943166		Bolivinoides huneri	232	0.784605		Vaginulina sp. 2	3	0.465839
		Uniserial lagenids	145	0.799515		Cibicidoides praemundulus	82	0.598759		Quadratobuliminella pyramidalis	8	0.828157		Tappanina selmensis	6	0.941915		Unilocular taxa	261	0.911727		Unilocular taxa	227	0.767696		Gravellina narivaensis	2	0.310559
		Unilocular taxa	133	0.733348		Cibicidoides eocaenus perlucidus	78	0.569551		Bolivina sp.	7	0.724638		Alabamina creta	4	0.627943		Gyroidinoides mediceus	254	0.887274		Alabamina dissonata	207	0.700057		Orthomorphina calomorpha	2	0.310559
		Cibicidoides ungerianus	108	0.595501		Alabamina wilcoxensis	69	0.503834		Bulimina prolixa	7	0.724638		Bulimina spp.	4	0.627943		Bulimina elongata	201	0.702134		Gyroidinoides planulatus	176	0.595218		Pullenia quinqueloba	2	0.310559
		Neoconorbina sp. 2	108	0.595501		Bulimina prolixa	55	0.401606		Gyroidinoides depressus	7	0.724638		Abyssamina sp. 1	4	0.627943		Heronallenia lingulata	194	0.677682		Orthomorphina glandigena	154	0.520816		Pullenia salisburyi	2	0.310559
		Aragonia aragonensis	86	0.474195		Polymorphinids	53	0.387003		Cibicidoides eocaenus perlucidus	5	0.517598		Bulimina kugleri	3	0.470958		Rhizammina spp.	168	0.586859		Gyroidinoides mediceus	147	0.497142		Pullenia subcarinata	2	0.310559
		Bulimina trinitatensis	86	0.474195		Rhizammina sp.	50	0.365097		Uniserial lagenids	5	0.517598		Bulimina semicostata	3	0.470958		Cibicidoides pseudoperlucidus group	152	0.530967		Vaginulina sp. 2	140	0.473469		Cibicidoides pseudoperlucidus group	1	0.15528
		Quadrimorphina profunda	76	0.419056		Stilostomellids	50	0.365097		Arenobulimina sp.	4	0.414079		Cibicidoides eocaenus tuxpamensis	3	0.470958		Alabamina dissonata	148	0.516994		Nonionella longicamerata	136	0.459941		Gaudryina laevigata	1	0.15528
		Discorbis sp. 1	75	0.413542		Uniserial lagenids	46	0.335889		Bulimina velascoensis	4	0.414079		Nonionella cretacea	3	0.470958		Turrilina brevispira	122	0.426171		Tappanina selmensis	115	0.388921		Haplophragmoides corona	1	0.15528
		Uvigerina sp.	72	0.397		Ammobaculites sp.	45	0.328587		Gyroidinoides planulatus	4	0.414079		Nonionella robusta	3	0.470958		Bathysiphon sp.	107	0.373773		Epistominella exigua	108	0.365247		Orthomorphina glandigena	1	0.15528
		Seabrookia lagenoides	71	0.391487		Aragonia aragonensis	38	0.277474		Spiroplectammina sp.	4	0.414079		Allomorphina velascoensis	2	0.313972		Gyroidinoides planulatus	107	0.373773		Turrilina brevispira	100	0.338192		Pseudopatellinella sp.	1	0.15528
		Pseudouvigerina plummerae	65	0.358403		Pyramidina rudita	38	0.277474		Anomalinoides spp.	3	0.310559		Bulimina farafraensis	2	0.313972		Hormosina velascoensis	91	0.317882		Anomalinoides globulosus	94	0.317901		Rhizammina spp.	1	0.15528
		Angulogerina muralis	63	0.347375		Bulimina virginiana	30	0.219058		Bulimina kugleri	3	0.310559		Cibicidoides laurisae	2	0.313972		Anomalinoides sp. (small)	78	0.27247		Cibicidoides alleni	94	0.317901		Vaginulina elegans	1	0.15528
		Siphonogenerinoides brevispinosa	62	0.341861		Nuttallinella sp.	29	0.211756		Bulimina midwayensis	3	0.310559		Hyperammina sp.	2	0.313972		Bulimina trinitatensis	77	0.268977		Heronallenia lingulata	94	0.317901		Vaginulina sp. 3	1	0.15528
		Tappanina selmensis	58	0.319806		Lenticulinids	24	0.175246		Heronallenia lingulata	3	0.310559		Paralabamina hillebrandti	2	0.313972		Nonionella longicamerata	75	0.26199		Globimorphina trochoides	88	0.297609
		Coryphostoma cf. midwayensis	56	0.308778		Glomospira sp.	22	0.160643		Lenticulinids	3	0.310559		Paralabamina lunata	2	0.313972		Eilohedra weddellensis	71	0.248018		Buliminella grata	85	0.287463
		Nonionella caspia	55	0.303264		Glomospirella sp.	22	0.160643		Polymorphinids	3	0.310559		Pullenia jarvisi	2	0.313972		Trochamminoides proteus	70	0.244524		Bigenerina nodosaria	76	0.257026
		Arenobulimina sp. 1	45	0.248125		Arenobulimina sp.	20	0.146039		Siphogenerinoides eleganta	3	0.310559		Pulsiphonina prima	2	0.313972		Trochamminoides serpens	49	0.171167		Seabrookia cretacea	75	0.253644
		Seabrookia rugosa	43	0.237097		Osangularia sp. 3	19	0.138737		Alabamina wilcoxensis	2	0.207039		Rhizammina sp.	2	0.313972		Vaginulina elegans	43	0.150208		Cibicidoides laurisae	67	0.226589
		Gyroidinoides sp. 1	41	0.22607		Karreriella bradyi	18	0.131435		Angulogerina muralis	2	0.207039		Abyssamina poagi	1	0.156986		Arenobulimina narivaensis	42	0.146715		Abyssamina quadrata	59	0.199533
		Bulimina midwayensis	39	0.215042		Siphogenerinoides eleganta	18	0.131435		Anomalinoides acutus	2	0.207039		Arenobulimina sp.	1	0.156986		Gaudryina laevigata	40	0.139728		Bulimina tuxpamensis	58	0.196151
		Gyroidinoides subangulatus	39	0.215042		Gyroidinoides sp. 2	16	0.116831		Bulimina elongata	2	0.207039		Bolivina sp.	1	0.156986		Orthomorphina glandigena	34	0.118769		Cibicidoides eocenica	56	0.189388
		Rosalina sp. 1	35	0.192986		Oridorsalis sp.	14	0.102227		Bulimina farafraensis	2	0.207039		Bulimina prolixa	1	0.156986		Bulimina tuxpamensis	32	0.111783		Fursenkoina tegulata	56	0.189388
		Anomalinoides spp.	33	0.181959		Vaginulina sp.	14	0.102227		Buliminella beaumonti	2	0.207039		Cibicidoides eocaenus perlucidus	1	0.156986		Pullenia salisburyi	27	0.0943166		Buliminella beaumonti	45	0.152186
		Orthomorphina heterosculpta	33	0.181959		Anomalinoides capitatus	13	0.0949252		Coryphostoma sp. / Bolivina sp.	2	0.207039		Clavulinoides sp.	1	0.156986		Lenticulinids	21	0.0733573		Gaudryina laevigata	40	0.135277
		Abyssamina poagi	30	0.165417		Nonionella sp.	13	0.0949252		Oridorsalis sp.	2	0.207039		Gyroidinoides beisseli	1	0.156986		Siphotextularia rolshauseni	20	0.0698641		Osangularia sp.	40	0.135277
		Fursenkoina sp. 1	28	0.154389		Gyroidinoides sp. 1	12	0.0876232		Osangularia plummerae	2	0.207039		Gyroidinoides girardanus	1	0.156986		Orthomorphina sp. 1	18	0.0628777		Vaginulina sp. 3	36	0.121749
		Coryphostoma sp. 1	27	0.148875		Bulimina simplex	9	0.0657174		Bolivinoides sp.	1	0.10352		Gyroidinoides sp. 1	1	0.156986		Textularia sp.	18	0.0628777		Anomalinoides sp. cf. acutus (small)	34	0.114985
		Vaginulina sp.	27	0.148875		Cibicidoides sp. 1	8	0.0584155		Bulimina macilenta	1	0.10352		Osangularia velascoensis	1	0.156986		Cibicidoides eocenica	17	0.0593845		Pullenia jarvisi	33	0.111603
		Cibicidoides spp.	21	0.115792		Bathysiphon sp.	7	0.0511135		Cibicidoides laurisae	1	0.10352		Paralabamina ? sp.	1	0.156986		Allomorphina minuta	16	0.0558913		Karreriella subglabra	32	0.108221
		Quadrimorphina allomorphinoides	21	0.115792		Paralabamina lunata	7	0.0511135		Cibicidoides micrus	1	0.10352		Pyramidina rudita	1	0.156986		Valvulineria sp.	16	0.0558913		Marginulina obesa	30	0.101458
		Pytine sp.	20	0.110278		Paralabamina sp.	7	0.0511135		Cibicidoides pseudoperlucidus	1	0.10352		Quadratobuliminella pyramidalis	1	0.156986		Anomalinoides globulosus	14	0.0489049		Orthomorphina calomorpha	30	0.101458
		Cibicidoides laurisae	19	0.104764		Bulimina farafraensis	6	0.0438116		Cibicidoides sp.	1	0.10352		Siphogenerinoides brevispinosa	1	0.156986		Orthomorphina calomorpha	12	0.0419185		Cibicidoides pseudoperlucidus group	27	0.0913118
		Clinapertina inflata	19	0.104764		Karreriella subglabra	6	0.0438116		Cibicidoides spp.	1	0.10352						Gyroidinoides acutus	11	0.0384253		Arenobulimina narivaensis	26	0.0879299
		Anomalinoides rubiginosus	17	0.0937362		Buliminella beaumonti	5	0.0365097		Clinapertina spp.	1	0.10352					0	Pullenia jarvisi	10	0.0349321		Trifarina sp.	19	0.0642565
		Lenticulinids	17	0.0937362		Osangularia sp. 2	5	0.0365097		Unilocular taxa	1	0.10352						Repmanina charoides	10	0.0349321		Rhizammina spp.	13	0.043965
		Amphimorphina ignota	15	0.0827084		Ammodiscus latus	4	0.0292077		Fursenkoina sp.	1	0.10352						Bolivinoides sp. 1	9	0.0314389		Cibicidoides eocaenus	12	0.040583
		Hemirobulina cf. arcuatula	15	0.0827084		Bulimina elongata	4	0.0292077		Nonion havanense	1	0.10352						Marginulina obesa	9	0.0314389		Eilohedra weddellensis	12	0.040583
		Polymorphinids	12	0.0661667		Ammodiscus sp.	3	0.0219058		Paralabamina sp.	1	0.10352						Buliminella grata	8	0.0279456		Gyroidinoides acutus	12	0.040583
		Spiroplectaminna spectabilis	12	0.0661667		Cibicioides laurisae	3	0.0219058		Clinapertina subplanispira	1	0.10352						Haplophragmoides sp.	6	0.0209592		Marssonella oxycona	12	0.040583
		Orthomorphina rohri	11	0.0606528		Miliolids	3	0.0219058		Pyramidina rudita	1	0.10352						Siphogenerinoides sp.	6	0.0209592		Orthomorphina rohri	12	0.040583
		Cibicidoides praemundulus	10	0.055139		Anomalinoides sp.	2	0.0146039		Reussella sp.	1	0.10352						Cyclammina sp.	5	0.017466		Gyroidinoides girardanus	11	0.0372011
		Nonionella sp. 1	9	0.0496251		Bolivinoides sp. 1	2	0.0146039										Gaudryina arenata	5	0.017466		Orthomorphina sp. 1	10	0.0338192
		Quadratobuliminella pyramidalis	9	0.0496251		Bolivinoides sp. 2 (twisted)	2	0.0146039										Globimorphina trochoides	5	0.017466		Allomorphina trigona	7	0.0236734
		Virgulopsis sp.	9	0.0496251		Clinapertina complanata	2	0.0146039										Nonionella sp.	5	0.017466		Quadratobuliminella subquadrata	7	0.0236734
		Reussella sp.	8	0.0441112		Gaudryina sp.	2	0.0146039										Orthomorphina rohri	5	0.017466		Abyssamina poagi	6	0.0202915
		Bulimina macilenta	7	0.0385973		Pullenia jarvisi	2	0.0146039										Vaginulina sp. 2	5	0.017466		Arenobulimina sp.	6	0.0202915
		Allomorphina minuta	6	0.0330834		Remesella varians	2	0.0146039										Fursenkoina tegulata	4	0.0139728		Frondicularia sp. 1	6	0.0202915
		Bulimina glomarchallengeri	6	0.0330834		Reussella oberburgensis	2	0.0146039										Placentammina sp.	4	0.0139728		Hormosina velascoensis	6	0.0202915
		Bulimina jarvisi	6	0.0330834		Seabrookia rugosa	2	0.0146039										Seabrookia cretacea	4	0.0139728		Vaginulina sp. 4	6	0.0202915
		Cibicidoides mundulus	6	0.0330834		Spiroplectammina sp.	2	0.0146039										Bigenerina nodosaria	3	0.0104796		Anomalinoides sp. (small)	5	0.0169096
		Oridorsalis plummerae	6	0.0330834		Spiroplectammina spectabilis	2	0.0146039										Bulimina semicostata	3	0.0104796		Anomalinoides semicribratus	4	0.0135277
		Pullenia eocenica	6	0.0330834		Uvigerina rippensis	2	0.0146039										Cibicidoides eocaenus	3	0.0104796		Bolivinoides sp. 1	4	0.0135277
		Sigmomorphina sp.	6	0.0330834		Uvigerina sp.	2	0.0146039										Karreriella subglabra	3	0.0104796		Gaudryina arenata	4	0.0135277
		Stainforthia ryani	6	0.0330834		Bolivina huneri	1	0.00730194										Arenobulimina sp.	2	0.00698641		Marginulina plummerae	4	0.0135277
		Bandyella beckmanni	5	0.0275695		Bulimina kugleri	1	0.00730194										Chilostomella sp.	2	0.00698641		Siphotextularia rolshauseni	4	0.0135277
		Frondicularia sp.	5	0.0275695		Cibicidoides sp. 2	1	0.00730194										Cystammina pauciloculata	2	0.00698641		Vulvulina jarvisi	4	0.0135277
		Nonionella scaphum	5	0.0275695		Cibicidoides sp. 3 (deformed)	1	0.00730194										Gyroidinoides girardanus	2	0.00698641		Allomorphina minuta	3	0.0101458
		Alabamina sp. 1	4	0.0220556		Fursenkoina tegulata	1	0.00730194										Jaculella sp.	2	0.00698641		Textularia sp.	3	0.0101458
		Falsoguttulina sp.	2	0.0110278		Gaudryina pyramidata	1	0.00730194										Asterigerina sp.	1	0.00349321		Bathysiphon sp.	2	0.00676384
		Vulvulina spinosa	2	0.0110278		Gyroidinoides sp. 3	1	0.00730194										Buliminella beaumonti	1	0.00349321		Cibicidoides grimsdalei	2	0.00676384
		Abyssamina quadrata	1	0.0055139		Gyroidinoides sp. 4	1	0.00730194										Discorbis sp.	1	0.00349321		Margunilina hirsuta	2	0.00676384
		Astrononion sp.	1	0.0055139		Recurvoides sp. 1	1	0.00730194										Guttulina sp.	1	0.00349321		Nonionella sp.	2	0.00676384
		Bulimina alazanensis	1	0.0055139		Recurvoides sp. 2	1	0.00730194										Gyroidinoides sp.	1	0.00349321		Valvulineria sp.	2	0.00676384
		Cibicidoides subspiratus	1	0.0055139		Seabrookia cretacea	1	0.00730194										Marssonella oxycona	1	0.00349321		Amphicoryna sp.	1	0.00338192
		Favocassidulina spinifera	1	0.0055139														Orthomorphina sp. 2	1	0.00349321		Angulogerina sp.	1	0.00338192
		Karreriella sp.	1	0.0055139														Pseudoparrella sp.	1	0.00349321		Cibicides variabilis	1	0.00338192
		Pullenia sp.	1	0.0055139														Trifarina sp.	1	0.00349321		Discorbis sp.	1	0.00338192
		Resigia westcotti	1	0.0055139																		Hanzawaia ammophila	1	0.00338192
																						Haplophragmoides sp.	1	0.00338192
																						Orthomorphina sp. 2	1	0.00338192
																						Pseudoparrella sp.	1	0.00338192
																						Trochamminoides proteus	1	0.00338192
				100				100				100				100				100				100				100

## Sheet: Indian
Ocean		Indian
Site		ODP Site 752 A
Paleodepth		~ 1000 m (middle - lower bathyal)
Reference		Nomura [93]
		Species	Nr	%
Very abundant (>15%)		Oridorsalis umbonatus	262	13.4015
Abundant (5-15%)		Anomalinoides capitatus/danicus	214	10.9463
Common (2-5%)		Lenticulinids	189	9.66752
		Cibicidoides subspiratus	178	9.10486
		Nuttallides truempyi	136	6.95652
		Bulimina tuxpamensis	120	6.13811
		Cibicidoides sp. 6	109	5.57545
		Alabamina dissonata	102	5.21739
		Cibicioides eocaenus	83	4.24552
		Bulimina trinitatensis	45	2.30179
		Cibicidoides sp. 10	44	2.25064
		Anomalinoides semicribratus	35	1.79028
		Cibicidoides sp. 11	35	1.79028
		Osangularia mexicana	27	1.38107
		Cibicidoides sp. 8	26	1.32992
		Gyroidina orbicularis	26	1.32992
		Anomalinoides spissiformis	24	1.22762
		Pullenia subcarinata	21	1.07417
		Alabamina sp. 1	20	1.02302
		Turrilina brevispira	19	0.971867
		Globocassidulina globosa s.l.	18	0.920716
		Pullenia eocenica	18	0.920716
		Bulimina jarvisi	17	0.869565
		Cibicidoides spp.	17	0.869565
		Pullenia quadriloba	17	0.869565
		Uniserial lagenids	16	0.818414
		Bulimina macilenta	14	0.716113
		Vulvulina mexicana	14	0.716113
		Bulimina sp.	13	0.664962
		Pullenia quinqueloba	13	0.664962
		Bulimina bradburyi	8	0.409207
		Polymorphinids	6	0.306905
		Cibicidoides sp. 12	4	0.204604
		Cibicidoides velascoensis (cf.)	4	0.204604
		Hemicristellaria fragaria	4	0.204604
		Marginulina spp.	4	0.204604
		Orthomorphina annulifera	4	0.204604
		Stilostomellids	4	0.204604
		Trifarina wilcoxensis	4	0.204604
		Bulimina impendens	3	0.153453
		Gaudryina sp.	3	0.153453
		Unilocular taxa	3	0.153453
		Pleurostomellids	3	0.153453
		Bulimina alazanensis	2	0.102302
		Guttulina problema	2	0.102302
		Hemicristellaria sp.	2	0.102302
		Nonion spp.	2	0.102302
		Oridorsalis sp.	2	0.102302
		Orthomorphina heterosculpta	2	0.102302
		Ramulina globulifera	2	0.102302
		Tritaxia amorpha	2	0.102302
		Anomalinoides spp.	1	0.0511509
		Aragonia aragonensis	1	0.0511509
		Bolivinoides sp.	1	0.0511509
		Buliminella sp.	1	0.0511509
		Gravellina sp.	1	0.0511509
		Guttulina sp.	1	0.0511509
		Gyroidina soldanii	1	0.0511509
		Heronallenia sp.	1	0.0511509
		Neoeponides sp. 1	1	0.0511509
		Quadrimorphina allomorphinoides	1	0.0511509
		Spiroplectammina spectabilis	1	0.0511509
		Spiroplectammina spp.	1	0.0511509
		Vaginulina spp.	1	0.0511509
				100
