# Supplementary material for: Early Eocene deep-sea benthic foraminiferal faunas: Recovery from the Paleocene Eocene Thermal Maximum extinction in a greenhouse world
Source: PLoS One. 2018 Feb 23;13(2):e0193167. doi: 10.1371/journal.pone.0193167 (PMC5825042; doi:10.1371/journal.pone.0193167)
Supplement: S6 Table — (XLSX) [file pone.0193167.s008.xlsx]

## Sheet: Hoja1
Ocean	Site	Interval	# Samples	# Specimens	# Species*	Studied size fraction†	Reference
Pacific	ODP 865B	Middle Ypresian	14	4171	90	>63 µm	Arreguín-Rodríguez et al., [43]
		Basal Ypresian	14	4137	69
	ODP 1209B	Basal Ypresian	37	NA	37	>63 µm	Takeda and Kaiho, [36]
	ODP 1210B	Basal Ypresian	34	NA	36	>63 µm	Takeda and Kaiho, [36]
	ODP 1211C	Basal Ypresian	33	NA	36	>63 µm	Takeda and Kaiho, [36]
	ODP 1212B	Basal Ypresian	24	NA	28	>63 µm	Takeda and Kaiho, [36]
	ODP 1215A	Basal Ypresian	58	5102	40	>149 µm	Nomura and Takata, [37]
	ODP 1220B	Basal Ypresian	54	7681	64	>149 µm	Nomura and Takata, [37]
	ODP 1221C	Basal Ypresian	55	24888	91	>149 µm	Nomura and Takata, [37]
Atlantic	DSDP 401	Middle Ypresian	47	18136	115	>63 µm	D'haenens et al., [60]; this study
		Basal Ypresian	17	6441	108
	DSDP 550	Middle Ypresian	44	13695	147	>63 µm	Arreguín-Rodríguez and Alegret, [63]
	ODP 1051A	Middle Ypresian	8	966	80	>63 µm	This study
	ODP 1258B	Middle Ypresian	9	637	74	>63 µm	This study
	ODP 1262	Middle Ypresian	90	28627	137	>63 µm	Röhl et al., [87]; Foster et al., [88]; Jennions et al., [62]
		Basal Ypresian	21	3546	74
	ODP 1263	Middle Ypresian	96	29569	153	>63 µm	Röhl et al., [87]; Jennions et al., [62]; Foster et al., [88];
		Basal Ypresian	54	12127	117
	ODP 689B	Basal Ypresian	7	2328	80	>63 µm	Thomas, [14]
	ODP 690B	Middle Ypresian	2	644	60	>63 µm	Thomas, [14, 139]; Thomas and Shackleton [34]
		Basal Ypresian	25	8009	125
Indian	ODP 752A	Middle Ypresian	10	1955	72	>149 µm	Nomura, [93]
		Basal Ypresian	4	864	50
* The species number given here is an approximate value, considering data reported in each paper. Nonetheless not all authors defined in detail every taxa, leaving some of them as major groups. In this table such groups are considered as another species since we are not able to determine the number of species in more detail.
† Almost all the studied assemblages correspond to the >63 µm fraction, except for Sites 1215-1221 and 752, which represent the >149 µm fraction. Cluster analysis shows that the structure of the assemblages are similar in several drilling sites in spite of the difference in the studied size fraction. In this case, Pacific assemblages from Shatsky Rise (Sites 1209-1212) are clustered together with…
